# Supplementary material for: Genomic language model mitigates chimera artifacts in nanopore direct RNA sequencing
Source: Nat Commun. 2026 Jan 19;17:1864. doi: 10.1038/s41467-026-68571-5 (PMC12923543; doi:10.1038/s41467-026-68571-5)
Supplement: Supplementary file 4 — Source Data [file 41467_2026_68571_MOESM4_ESM.xlsx]

## Sheet: Figure 2a
0	1	2	3	4	5	6	7	8	9
87	30	104	80	50	52	70	65	80	64
77	62	79	75	77	74	68	98	77	65
67	70	71	36	64	78	65	70	68	116
82	67	52	68	71	55	52	60	53	69
67	77	84	65	97	70	62	60	71	134
72	51	47	68	74	65	64	65	56	79
72	77	61	75	66	65	61	65	88	87
49	76	79	74	67	68	83	59	71	87
38	11	77	88	75	61	64	58	64	75
53	67	67	76	72	78	83	74	69	66
76	64	87	76	67	77	60	59	72	82
39	44	45	45	47	82	66	49	71	73
54	77	14	71	74	84	86	65	68	68
80	121	54	72	66	31	90	61	82	87
97	20	78	60	76	70	58	75	56	89
61	76	81	45	79	68	14	61	59	71
62	70	56	58	75	22	51	38	70	40
62	71	66	77	61	69	68	63	77	63
59	77	77	40	74	69	61	75	87	63
81	68	67	55	58	75	62	22	77	65
64	69	73	77	63	21	73	68	73	58
64	78	64	66	32	67	56	60	74	62
63	66	65	60	63	88	88	57	83	75
60	81	77	65	84	61	68	27	73	68
75	62	80	83	76	59	73	67	64	69
64	57	82	85	44	82	62	82	73	77
68	63	66	57	69	17	13	52	94	70
71	76	76	70	56	109	63	58	78	47
71	67	69	64	75	71	78	66	67	68
68	67	99	71	52	82	88	77	76	69
51	84	63	74	59	83	80	22	105	75
68	63	3	26	71	12	11	54	67	83
17	78	57	65	79	72	43	52	58	61
88	72	61	59	69	16	70	43	35	61
67	71	68	77	70	72	63	72	50	78
74	67	59	64	61	68	69	65	22	115
73	83	52	80	66	57	76	63	68	66
106	57	67	62	62	65	68	70	56	30
68	53	72	60	74	50	50	87	55	81
88	73	72	76	82	77	65	79	72	62
64	55	62	64	85	50	74	62	43	78
84	55	74	69	60	29	85	77	73	32
67	74	79	61	92	79	36	62	72	18
75	76	78	67	63	69	60	58	64	63
76	71	79	67	69	65	78	81	91	64
70	74	64	79	71	71	60	57	61	79
81	57	61	51	80	78	47	52	67	97
59	81	67	81	84	58	68	65	76	60
67	52	77	76	70	81	62	90	69	72
75	76	79	64	97	64	78	69	44	43
76	76	46	36	62	46	27	60	67	81
32	77	50	85	50	58	65	68	70	62
58	74	71	148	39	74	54	68	86	58
97	70	27	82	63	78	74	53	76	69
64	35	73	49	75	67	51	48	69	73
64	69	79	39	76	82	84	48	64	65
72	74	62	67	67	71	76	65	58	65
42	71	59	22	72	77	69	78	30	67
56	62	81	79	79	74	70	66	57	55
72	61	67	51	75	69	56	65	15	31
63	62	65	49	66	65	63	58	69	63
151	77	81	61	68	58	71	56	45	82
51	86	66	49	71	55	65	45	74	70
72	12	30	62	67	56	79	32	69	67
67	106	80	78	26	62	65	76	71	37
76	76	70	64	70	75	71	72	60	83
79	64	59	56	57	60	69	68	75	73
57	79	71	84	67	70	72	90	54	82
58	70	63	67	54	54	67	68	73	80
74	62	65	66	66	71	87	65	66	69
71	66	60	50	40	56	59	69	67	77
72	69	69	64	64	55	66	83	60	69
83	41	80	67	55	74	57	63	64	94
78	65	76	53	65	59	66	72	77	59
64	42	58	63	75	83	63	63	68	72
64	15	67	67	68	74	96	53	65	62
52	76	57	75	64	69	11	73	52	20
80	67	75	38	56	59	71	87	61	83
73	77	64	56	58	63	19	71	70	62
86	61	70	85	67	52	86	69	69	72
78	39	61	15	84	48	78	86	70	52
24	35	60	64	60	16	11	70	66	62
66	60	66	72	55	77	71	73	85	83
55	87	65	93	67	65	49	61	67	71
46	64	96	75	66	58	80	65	90	67
58	59	82	87	63	28	52	62	71	74
47	73	77	60	76	89	59	82	70	67
66	86	57	56	72	61	67	66	90	61
78	68	55	73	51	72	54	73	80	67
69	79	61	29	69	74	57	54	71	71
67	79	83	54	58	16	74	32	1	26
17	57	69	51	60	84	74	38	70	78
70	69	62	61	94	40	38	72	129	63
71	72	65	73	68	67	38	71	8	118
49	70	71	67	75	61	58	71	70	80
62	79	75	53	45	30	96	63	91	77
91	66	85	42	4	20	56	72	67	79
77	52	19	59	74	75	76	76	77	77
55	60	65	73	62	74	64	55	35	64
94	66	74	68	73	74	61	86	99	85
46	54	64	84	58	105	56	67	60	81
68	63	57	84	63	89	75	79	80	73
56	63	80	74	56	76	68	71	45	77
61	72	65	51	83	72	65	57	60	55
71	73	67	23	43	52	59	48	89	58
70	81	46	59	74	73	84	57	71	44
84	64	66	84	74	53	75	87	61	56
69	72	78	62	35	23	70	60	64	75
83	63	75	70	82	69	53	91	71	63
81	71	72	64	58	38	64	60	70	82
57	64	59	73	62	53	74	33	74	72
62	84	68	41	41	72	64	51	63	63
60	74	87	68	72	65	32	70	79	70
62	66	72	63	55	63	68	69	72	61
73	61	74	70	67	78	42	77	67	33
67	56	70	66	68	69	76	78	77	26
88	77	34	50	58	47	74	80	79	56
73	54	61	62	65	72	53	82	84	47
83	76	65	65	74	72	63	46	42	69
78	51	56	61	11	87	70	58	31	80
68	62	88	75	53	82	80	73	67	66
72	78	58	75	79	50	66	77	79	77
83	72	73	58	78	45	62	61	56	69
77	72	71	60	62	72	75	63	64	76
62	56	67	58	59	55	46	73	62	68
60	61	79	66	82	55	78	68	58	70
56	62	67	85	62	47	73	55	66	66
70	25	59	62	61	67	61	85	82	83
56	44	73	75	63	62	70	75	81	73
64	74	64	72	63	67	53	94	67	59
70	73	85	77	69	65	56	58	76	68
83	68	66	49	24	63	68	14	70	65
76	64	77	66	71	81	66	57	53	85
70	91	79	52	56	83	83	57	72	79
67	62	63	56	84	62	64	89	79	67
81	89	57	63	64	57	66	61	71	21
65	66	60	68	72	58	69	43	71	56
56	60	59	77	58	71	85	70	68	59
69	66	77	96	74	12	41	2	15	79
75	50	60	47	39	82	61	70	64	43
73	65	54	59	52	74	53	61	22	75
96	56	73	83	61	65	60	72	27	53
79	78	21	97	62	77	59	85	73	42
69	112	92	62	67	46	62	57	77	75
67	83	94	65	75	70	76	69	50	57
86	66	58	81	68	61	53	73	81	45
36	66	61	68	64	76	51	46	69	77
64	83	58	77	58	147	55	53	73	85
56	63	69	46	52	68	27	60	73	61
54	81	62	69	68	51	73	77	59	16
74	75	83	71	64	80	58	75	75	13
50	65	58	13	11	71	72	70	39	89
76	83	80	74	68	68	29	61	64	70
63	77	67	62	24	38	70	71	22	26
79	73	70	71	22	55	57	95	79	91
36	72	61	69	81	77	64	61	65	72
50	63	55	66	80	76	67	30	65	79
64	77	77	59	76	58	68	79	54	83
66	56	14	72	72	75	84	22	64	58
81	77	60	60	66	65	56	93	73	18
64	54	59	73	71	72	51	59	56	79
68	32	75	20	68	52	60	69	61	54
61	64	82	74	69	56	75	66	70	75
74	67	59	65	66	73	78	88	90	63
66	74	84	52	103	74	85	80	98	60
110	63	73	88	65	79	45	59	69	79
61	67	74	64	64	75	53	93	65	12
74	49	69	73	66	83	61	69	46	67
97	79	80	59	55	61	63	23	65	75
88	72	69	75	68	61	60	49	66	59
43	80	62	69	85	66	77	58	76	66
59	61	61	49	74	77	78	76	64	58
58	81	66	50	82	62	19	74	69	17
60	43	74	66	108	63	64	64	75	58
73	63	32	64	75	56	60	47	19	73
82	72	72	57	76	59	84	68	84	64
59	60	77	74	74	52	58	87	72	86
58	67	55	72	100	20	24	76	56	54
71	67	67	42	92	63	97	50	88	63
75	55	74	68	61	89	59	20	69	68
83	66	78	63	56	57	84	70	71	84
75	84	57	81	68	68	93	70	65	70
77	67	82	74	72	86	27	61	92	88
25	68	74	47	85	58	11	59	77	59
71	84	63	67	65	62	74	78	79	61
73	78	69	69	69	77	73	42	76	77
75	56	67	63	57	61	65	96	56	68
18	68	60	41	59	63	84	49	82	77
61	70	61	26	66	36	75	72	68	68
59	83	49	77	74	53	76	78	61	75
78	60	60	59	63	58	73	75	79	54
63	54	83	69	75	78	83	60	74	45
81	74	78	78	35	73	15	33	73	37
65	78	65	56	68	71	70	40	91	70
53	69	77	55	79	64	72	71	59	64
64	54	76	94	68	12	85	79	71	58
85	30	53	66	55	65	71	26	73	69
62	80	50	78	76	80	129	60	86	71
69	69	38	35	66	73	64	85	67	65
81	50	68	73	51	14	68	68	74	98
27	74	62	64	61	42	85	80	68	66
66	80	52	85	80	99	75	74	64	54
56	69	67	17	27	58	64	72	55	71
66	102	65	94	41	75	69	79	70	78
81	69	89	75	73	69	57	76	74	72
71	79	73	73	26	70	79	71	45	65
62	62	68	68	69	71	67	66	66	70
63	60	62	68	77	66	43	81	67	79
76	52	83	88	62	69	71	81	72	68
64	61	73	78	76	84	12	76	85	22
60	27	74	58	59	96	67	21	99	81
63	49	63	83	41	78	69	82	71	93
64	34	68	76	70	84	74	56	28	72
66	52	1	35	76	88	46	65	83	75
64	64	72	76	77	86	77	72	63	69
46	61	75	69	53	60	53	67	63	60
93	71	85	50	95	53	56	25	82	68
64	69	82	67	86	60	68	64	68	71
79	75	74	13	64	71	66	54	79	62
80	60	53	72	76	74	50	105	73	71
51	69	64	72	79	33	53	64	22	55
75	53	78	69	59	64	33	61	36	69
69	70	71	71	62	89	65	65	62	65
69	62	82	31	76	95	73	65	66	66
68	73	36	81	79	68	55	77	25	66
63	73	73	65	88	73	88	60	76	83
64	74	74	61	82	75	65	65	57	67
68	65	66	77	72	84	74	25	56	62
53	78	44	49	69	75	68	72	74	91
56	80	65	78	60	66	67	73	65	63
60	78	68	67	41	84	67	73	79	69
69	51	64	73	37	19	60	101	86	73
82	60	83	62	51	79	79	85	65	74
17	69	76	62	64	6	21	34	57	52
62	66	76	74	63	68	75	68	65	61
79	66	54	77	58	72	54	77	61	74
53	71	60	68	59	67	59	51	88	75
57	71	66	66	57	55	62	38	83	12
42	76	63	61	71	76	77	55	58	70
81	70	68	47	71	81	70	64	44	71
57	63	74	71	64	57	76	63	75	55
65	56	40	90	45	89	63	59	60	64
11	61	80	35	65	61	64	70	63	77
91	66	68	69	18	63	83	77	62	83
64	46	42	80	53	44	49	74	46	87
28	68	80	72	46	71	65	76	54	57
86	98	62	47	87	69	72	68	72	64
35	65	67	47	61	67	67	80	76	66
40	46	68	78	94	65	68	68	75	69
68	54	53	65	70	62	71	51	67	77
56	86	59	70	71	66	63	50	70	66
67	89	70	57	71	67	85	71	66	71
62	64	63	76	47	63	98	66	70	55
71	58	72	77	75	26	67	69	56	64
70	59	93	60	77	53	57	72	66	74
57	79	51	74	66	80	65	50	60	78
79	87	41	69	16	68	53	81	77	97
63	67	61	71	61	77	83	70	79	81
64	73	27	22	65	62	64	59	64	70
51	46	50	77	70	70	25	85	58	51
72	14	44	82	54	69	50	88	77	62
53	70	67	62	63	55	48	43	84	52
79	69	78	36	51	39	11	77	63	71
89	16	89	57	65	65	80	80	78	73
62	58	72	47	85	55	63	74	74	87
56	21	85	67	66	65	68	81	65	65
67	60	62	92	69	71	59	48	52	86
24	76	79	64	68	63	26	72	61	84
71	80	71	34	48	55	25	71	79	73
12	67	54	67	59	64	49	77	57	64
79	28	61	74	72	71	65	79	74	72
71	79	63	64	73	68	49	71	72	67
72	69	39	64	75	74	74	43	70	84
78	70	60	54	73	60	43	74	76	49
15	28	65	59	70	75	66	62	51	73
13	43	71	69	73	27	44	73	62	72
75	61	48	109	75	47	72	67	69	59
64	72	38	60	64	74	76	51	58	68
74	67	72	46	61	35	92	66	68	41
51	70	85	67	20	62	96	66	62	79
79	42	78	55	72	61	73	61	74	51
69	73	66	84	75	71	57	73	72	64
71	72	64	87	69	61	54	34	60	44
66	48	50	75	62	51	108	69	63	79
75	83	80	55	69	63	62	71	58	58
66	65	84	73	69	62	58	54	83	62
100	62	106	62	62	103	80	70	77	76
72	42	71	58	75	54	65	68	53	70
67	58	65	69	59	69	38	40	67	63
72	38	81	74	68	76	72	72	80	68
43	74	66	76	67	68	43	37	78	68
79	56	48	76	71	82	70	69	66	63
67	75	79	68	48	58	74	74	48	67
63	72	64	62	60	73	84	62	69	65
83	74	57	77	61	74	36	84	61	76
79	86	84	68	83	84	79	52	75	54
33	58	54	75	74	71	43	56	84	77
27	52	78	100	67	71	14	47	66	69
67	66	84	51	48	63	48	67	79	54
61	56	61	72	69	73	95	68	45	70
71	50	52	77	70	22	64	72	83	49
66	52	72	55	62	86	80	59	57	71
76	80	73	54	78	83	23	70	74	64
69	53	70	94	81	68	79	73	79	60
67	85	55	57	61	88	60	59	82	62
69	68	62	63	58	72	63	63	73	37
62	64	87	53	75	56	87	77	46	65
65	63	64	73	75	68	74	82	66	62
71	62	49	78	83	28	83	40	70	77
58	89	77	42	62	77	60	29	93	20
78	87	54	79	73	62	54	64	54	79
47	70	69	60	14	57	68	64	73	75
39	67	82	75	80	55	73	85	76	65
62	31	73	66	67	73	65	64	77	56
82	66	57	46	58	50	79	31	60	64
93	63	70	65	69	53	88	85	70	70
59	78	63	1	65	60	87	66	51	67
70	66	56	56	87	79	71	69	76	68
57	60	52	90	46	26	73	63	59	77
63	21	56	53	94	76	73	84	70	65
69	66	41	68	69	15	63	68	74	36
77	80	68	69	51	75	62	82	109	79
70	63	77	79	79	62	79	72	87	60
65	53	45	76	65	56	74	64	65	36
64	76	68	73	66	80	40	80	52	67
65	77	74	69	69	141	66	57	71	65
72	86	72	69	56	87	74	76	51	12
16	77	84	67	71	77	80	66	36	69
75	47	62	62	64	84	62	72	60	34
79	81	70	59	98	67	59	53	67	67
85	63	67	53	75	63	87	41	43	78
62	79	81	16	46	63	65	49	80	72
55	82	60	66	72	57	73	83	71	58
69	89	58	75	17	71	69	9	22	71
63	80	63	46	77	11	68	64	64	68
72	79	69	92	66	24	40	76	66	55
63	73	71	64	63	56	54	62	61	70
65	69	68	111	65	64	61	74	73	88
81	36	96	50	69	16	48	62	39	75
80	58	95	60	55	78	73	82	104	53
81	66	55	72	67	76	37	79	53	94
58	102	78	68	65	68	61	58	83	12
27	64	79	72	85	75	30	58	71	20
75	53	80	17	80	6	95	48	87	81
80	36	15	73	59	33	69	61	82	63
54	58	76	72	70	70	70	68	80	44
57	65	84	25	85	59	70	66	61	48
53	53	67	47	44	67	58	49	40	49
81	73	62	68	22	81	62	74	68	90
101	69	53	62	13	93	67	20	70	61
75	52	70	76	66	77	67	67	80	65
57	74	57	92	62	63	68	67	54	95
52	21	93	79	38	61	76	58	74	79
71	87	61	71	62	93	73	67	81	70
66	62	71	64	60	71	48	66	65	68
55	52	76	79	70	61	73	60	78	59
81	84	75	52	79	56	74	55	61	49
74	32	93	52	67	63	67	85	70	60
23	49	71	68	66	79	85	54	64	92
71	61	80	71	50	48	57	54	73	67
69	79	79	83	64	66	58	73	66	47
59	53	69	90	74	43	70	91	63	55
82	64	70	61	77	84	64	87	64	71
68	62	90	66	52	54	61	65	82	80
77	58	46	24	33	34	69	51	89	91
83	48	73	59	59	88	92	91	61	64
74	57	62	70	71	80	68	73	51	92
84	69	74	76	71	58	54	67	61	77
36	74	62	64	77	67	22	162	83	75
59	69	62	35	57	70	38	58	75	64
62	60	80	68	63	68	56	62	67	73
81	58	65	74	21	84	76	54	64	57
43	63	59	60	62	68	73	68	66	64
62	82	72	81	21	76	57	67	64	82
60	66	80	74	90	16	64	57	61	72
66	64	73	40	72	72	71	72	77	66
58	68	60	72	70	72	71	52	57	79
67	29	79	73	78	70	60	85	65	73
54	43	53	64	89	70	72	67	67	55
78	41	86	59	63	82	75	61	25	70
51	42	66	53	64	26	70	27	74	70
75	75	62	86	80	66	70	58	73	68
69	61	76	78	60	72	68	14	70	79
93	72	56	53	69	67	47	58	71	68
72	69	68	83	64	87	67	66	31	67
87	58	63	70	57	72	70	71	81	37
6	18	69	75	81	82	84	68	83	42
60	62	48	63	12	53	69	72	69	54
72	74	54	17	65	65	76	53	76	56
79	14	55	82	90	74	72	62	70	59
79	68	69	79	67	68	70	58	84	76
61	85	61	55	91	85	68	77	76	60
70	85	89	49	59	73	66	58	46	59
71	60	67	50	59	67	69	51	68	68
53	65	68	82	75	56	65	74	55	55
52	96	68	64	77	79	59	87	67	78
71	44	60	77	61	65	23	66	56	87
63	60	63	53	67	51	52	70	38	63
72	59	48	70	68	79	59	73	75	65
89	19	75	58	44	79	7	55	56	70
69	84	78	55	69	55	68	75	66	63
90	58	63	59	62	67	82	17	13	63
74	86	72	67	79	94	67	73	63	81
82	63	52	82	75	75	51	68	95	72
80	87	33	58	55	101	81	83	62	77
81	71	63	68	67	24	25	65	56	77
62	69	27	74	68	48	61	70	68	70
82	58	85	77	78	70	59	66	94	68
63	64	65	84	71	58	74	88	68	64
59	69	78	58	57	85	125	66	78	102
75	83	53	77	29	56	81	15	32	52
30	73	81	76	69	70	71	80	64	60
68	57	57	73	65	87	55	57	71	83
67	64	70	91	49	71	79	73	67	69
72	67	56	100	71	75	74	49	72	65
59	36	75	73	79	70	63	73	57	77
55	104	79	51	51	69	34	55	73	55
65	73	83	64	55	60	89	80	63	70
55	56	60	45	63	86	85	87	71	71
68	61	83	71	73	64	70	60	82	79
85	104	59	55	74	55	60	60	58	61
92	10	76	61	58	76	64	67	68	70
88	80	89	83	55	61	54	87	71	65
69	63	42	64	88	55	71	70	86	68
17	71	69	98	72	81	56	63	54	83
49	77	41	63	70	62	66	58	72	63
65	53	34	73	89	63	65	74	86	61
64	66	77	63	69	76	68	56	62	83
72	21	66	60	58	68	52	72	76	68
79	71	67	56	82	76	65	91	51	74
67	66	60	70	63	51	23	75	68	43
44	39	79	72	63	75	44	36	88	66
78	55	86	60	88	77	76	67	45	71
49	90	57	58	58	67	26	70	69	76
81	65	67	28	70	41	65	54	59	61
70	58	50	73	68	67	69	38	60	81
69	82	45	62	87	69	80	79	76	58
70	71	62	61	82	51	99	65	72	61
67	49	56	62	67	75	70	64	66	89
56	65	73	75	73	45	62	65	57	84
76	57	45	24	67	61	67	77	70	57
67	55	23	65	25	61	71	85	71	53
59	14	78	69	62	72	69	63	66	80
66	61	82	90	74	79	85	81	68	69
72	59	55	82	64	73	71	60	67	79
72	66	60	70	72	75	72	63	65	65
66	66	67	73	62	65	51	58	75	78
58	56	47	83	77	75	73	67	76	88
86	78	76	69	65	60	24	90	57	75
65	29	59	61	88	73	72	92	78	65
74	67	47	42	85	78	69	59	57	80
30	49	80	87	57	70	67	68	66	54
43	48	67	79	64	63	64	70	44	51
54	46	66	65	64	60	72	69	73	84
79	62	66	65	54	68	82	70	77	70
70	71	62	58	77	115	65	79	63	46
62	62	55	49	74	66	62	76	72	71
68	67	72	77	77	64	84	65	57	96
87	81	68	69	82	77	65	81	71	62
68	65	59	44	52	68	52	70	75	78
71	56	69	70	62	57	13	65	48	57
74	66	77	62	39	69	73	61	61	69
56	65	62	67	72	76	72	39	64	49
64	46	64	77	73	40	76	64	40	76
35	34	86	75	76	49	51	57	64	79
60	50	49	66	68	66	84	92	101	77
73	38	55	58	78	73	56	73	65	56
60	66	72	55	78	73	69	77	73	85
83	16	26	44	75	82	55	81	80	47
69	71	77	74	57	66	71	76	88	81
89	81	14	73	68	60	49	74	67	79
62	48	79	71	70	87	52	62	64	79
55	61	35	67	76	84	56	79	87	83
61	18	87	63	70	49	86	74	83	60
75	59	74	67	81	63	69	26	89	92
43	58	73	75	26	81	97	62	71	76
103	69	66	55	25	66	60	75	52	56
68	64	65	66	93	35	53	68	62	45
63	73	58	63	80	64	37	70	26	75
80	86	57	63	78	63	66	63	64	74
85	75	75	46	66	30	69	58	88	60
58	61	61	76	61	78	72	54	47	62
70	58	40	68	61	38	62	63	37	64
71	66	90	84	81	28	20	22	40	62
87	77	70	65	64	63	75	56	74	73
58	72	68	45	26	76	68	75	44	57
50	76	78	60	69	60	45	83	59	56
72	54	70	67	75	44	39	75	58	36
44	70	32	79	78	55	77	48	72	91
88	65	71	78	53	22	42	34	50	45
74	64	65	69	68	56	63	69	66	71
67	61	77	64	91	58	52	66	58	80
58	64	47	47	82	16	37	53	74	71
63	88	76	57	68	38	17	80	62	64
63	69	66	80	66	63	69	63	60	33
78	25	70	83	64	79	49	66	75	68
62	77	72	48	73	45	75	63	49	70
11	67	73	56	68	64	85	34	22	67
50	55	71	57	23	72	67	81	72	144
79	60	70	50	83	73	70	74	4	35
81	64	51	76	69	49	76	78	52	58
67	79	57	49	72	98	71	79	64	76
61	72	72	73	64	84	65	68	67	57
61	69	53	65	57	53	46	72	72	74
83	56	72	69	83	87	69	77	78	83
72	42	82	79	47	56	55	83	72	79
73	93	84	85	62	67	73	61	85	73
44	69	74	67	80	51	76	96	71	74
84	60	59	69	55	62	68	57	15	67
67	61	69	52	81	55	51	53	66	60
57	85	59	72	26	60	57	60	79	65
65	81	93	60	74	54	67	46	41	85
83	64	66	80	78	57	57	51	64	61
62	80	87	68	51	69	80	61	77	88
74	62	63	68	51	73	68	53	68	63
48	56	64	63	83	54	65	51	65	69
82	23	69	74	93	81	77	66	69	69
74	84	54	82	70	87	53	56	73	58
65	70	65	49	86	35	71	79	84	65
65	35	59	77	79	73	76	67	57	60
57	76	62	92	28	58	62	68	59	78
74	80	65	72	62	58	82	69	67	73
83	68	70	66	59	81	66	64	58	71
60	70	88	76	78	65	73	96	65	83
82	67	73	88	34	61	36	78	56	70
52	65	53	66	75	60	83	32	63	30
70	13	58	77	45	70	66	65	49	85
60	104	63	57	63	67	69	91	75	68
66	79	79	53	41	63	74	79	78	80
72	72	69	100	70	68	73	71	92	81
54	100	72	72	92	78	53	69	52	78
56	97	68	62	12	60	53	70	40	66
64	58	82	63	59	68	59	16	60	66
71	72	52	72	46	65	65	67	57	58
92	79	86	47	45	71	25	59	73	67
70	73	56	71	65	67	81	71	57	80
74	69	64	71	55	75	43	71	75	85
71	74	72	67	72	58	60	68	45	20
66	62	41	60	70	50	62	85	70	74
72	59	72	75	65	184	68	68	69	53
38	46	58	26	67	57	16	60	91	65
91	68	63	65	51	67	70	57	73	14
64	86	72	81	70	54	57	72	78	64
54	65	75	72	58	67	36	59	59	87
50	52	68	61	101	42	45	65	55	94
28	69	79	64	68	70	13	69	68	66
29	62	57	79	86	66	107	70	65	84
98	77	42	69	73	65	99	77	59	67
58	60	29	54	67	53	99	80	46	90
77	76	55	70	70	70	62	63	42	84
73	75	62	72	75	80	74	59	76	69
62	84	56	80	67	55	70	69	75	14
76	19	71	65	30	22	62	58	65	48
59	81	63	47	43	77	96	60	63	83
67	48	53	49	65	21	75	88	59	74
65	68	50	35	62	66	74	67	76	5
74	77	79	19	38	73	80	48	70	54
51	53	72	82	76	76	72	82	58	26
61	49	38	68	65	77	74	56	70	61
23	93	47	107	75	71	55	78	59	65
59	74	71	47	55	66	98	58	61	67
64	73	87	67	70	83	40	57	71	74
80	27	59	59	52	64	65	71	69	72
87	63	58	58	77	80	13	59	79	50
76	76	5	28	67	45	76	15	66	36
73	61	68	53	65	69	62	73	73	79
17	64	62	65	74	52	80	103	60	80
68	80	53	78	57	68	65	69	60	46
58	76	80	80	19	75	62	83	63	94
64	72	73	73	43	65	25	56	58	68
39	67	59	74	59	66	76	66	67	84
10	14	57	73	57	78	59	67	72	49
90	70	69	61	66	67	85	73	39	58
13	73	64	64	43	81	78	85	64	29
64	73	78	41	64	80	81	63	72	81
59	73	55	74	86	107	75	49	44	38
73	88	67	55	65	85	71	63	53	55
70	62	71	76	73	79	71	64	63	57
59	62	73	79	73	76	55	68	64	77
62	53	33	78	23	56	50	77	67	106
62	73	55	54	79	35	49	60	63	74
35	58	95	61	70	70	60	60	58	69
79	56	60	91	55	53	61	87	61	72
66	49	59	11	75	57	79	65	22	57
68	75	71	61	71	71	63	72	18	76
13	30	73	56	54	59	69	55	63	71
67	71	71	47	72	77	81	80	78	77
49	63	74	75	66	93	67	72	80	79
66	32	61	70	67	77	68	69	140	74
68	20	71	61	68	71	78	75	78	71
73	72	21	96	87	55	78	59	76	87
63	66	74	53	79	76	73	83	70	83
85	56	72	82	57	70	84	58	64	64
42	91	75	80	47	65	42	50	46	58
34	68	51	51	89	57	81	68	62	65
66	61	76	79	70	65	89	89	73	74
68	82	69	59	74	77	71	53	80	96
65	69	75	78	84	35	23	72	98	54
39	66	78	65	76	63	60	65	73	49
88	54	59	61	27	83	78	64	72	73
67	74	73	72	60	76	73	19	12	80
64	71	66	57	77	78	68	45	58	55
58	67	61	65	69	66	59	74	71	57
79	77	87	65	50	83	61	71	58	76
55	79	77	67	82	72	102	77	75	76
16	65	82	70	66	55	64	63	51	93
61	69	71	46	59	80	59	73	53	46
54	39	81	58	67	70	84	66	66	29
12	87	79	65	65	83	33	83	72	63
80	43	63	67	61	36	63	90	87	80
72	64	65	75	61	48	78	24	76	54
65	63	98	76	71	60	68	66	57	82
48	47	81	60	73	67	75	86	86	71
77	84	65	16	33	64	56	78	68	55
65	65	69	67	88	76	66	62	72	68
62	88	80	70	66	65	88	77	59	20
84	51	64	64	74	70	69	59	68	70
58	70	65	77	89	61	72	83	54	79
71	74	31	79	45	74	65	74	69	64
82	56	74	60	82	49	78	79	71	80
75	62	56	59	71	81	58	81	57	69
61	79	66	70	66	84	49	74	22	62
66	70	73	59	64	62	45	58	66	82
65	71	70	41	61	60	59	53	79	58
63	82	71	75	64	68	76	75	50	65
63	59	92	57	75	76	56	62	64	66
61	61	62	80	70	86	68	48	60	82
74	65	70	71	13	19	60	101	73	59
79	61	38	81	76	77	83	58	26	68
51	77	59	33	85	73	64	43	49	43
72	80	76	68	69	71	69	68	66	60
81	56	88	59	56	49	68	71	83	73
68	64	48	77	54	57	75	75	70	46
92	60	85	50	66	61	61	64	60	55
59	61	62	72	73	64	61	51	61	51
61	95	73	71	68	78	86	88	33	16
62	65	70	67	62	64	47	60	81	57
63	68	78	74	70	22	69	69	94	54
95	86	81	80	70	64	47	63	72	68
75	67	76	61	83	85	63	72	63	62
79	68	75	62	64	69	38	78	71	31
62	115	30	70	61	63	64	61	62	82
58	76	66	85	48	68	87	78	88	69
80	66	60	86	60	21	70	48	70	30
73	81	69	66	85	53	64	17	83	61
43	61	64	68	64	74	68	65	76	82
75	58	62	110	72	92	88	67	67	67
57	62	52	68	86	61	74	54	70	80
86	64	63	78	78	71	73	75	72	63
56	63	69	52	59	86	70	78	42	83
92	62	73	55	60	71	56	72	58	54
76	85	53	56	71	29	37	72	37	60
81	74	72	72	60	49	79	57	93	68
67	55	59	73	90	82	64	43	41	63
61	14	68	84	63	65	67	70	82	62
75	72	61	84	71	64	69	66	80	67
52	55	58	67	63	64	72	64	62	68
71	64	64	65	77	70	70	62	74	92
70	68	75	78	79	66	70	79	66	54
63	64	76	76	91	62	73	78	66	76
75	40	76	86	80	80	79	84	50	58
58	68	46	70	67	66	66	75	51	61
69	50	66	67	81	70	61	55	91	82
62	80	68	65	66	66	67	64	69	74
41	63	57	67	83	78	99	70	67	84
62	15	68	68	76	76	60	27	76	70
65	84	44	40	60	50	68	70	33	79
48	20	107	52	76	52	72	36	68	77
48	64	76	54	76	48	35	82	19	66
63	66	69	65	73	54	75	66	89	72
88	73	62	64	57	66	69	72	45	68
76	82	60	79	62	47	21	91	40	64
80	97	155	67	67	79	68	78	70	25
67	87	62	48	66	57	77	80	74	67
35	79	37	89	72	15	44	63	63	77
69	72	66	48	64	69	81	74	67	45
79	57	77	40	29	78	55	64	66	68
60	65	42	70	66	76	84	69	65	58
71	68	71	66	65	63	63	84	69	80
60	61	71	85	80	78	25	58	77	86
78	76	61	50	45	93	76	34	75	78
67	81	70	58	69	71	55	71	84	74
63	62	63	73	66	77	76	71	54	74
62	75	25	71	70	71	73	56	75	70
53	65	81	79	61	42	65	68	53	60
18	66	66	61	27	71	60	67	72	85
70	87	4	55	60	76	75	54	86	59
64	75	79	56	70	87	82	76	84	41
68	74	62	84	62	64	67	63	68	19
73	48	66	64	83	77	67	69	104	54
88	88	66	52	69	87	71	78	56	50
73	70	67	48	72	36	37	76	68	68
61	65	54	63	79	71	60	68	72	59
56	98	65	53	43	82	65	73	49	73
75	77	68	73	76	70	70	54	41	69
70	60	58	50	76	64	62	64	76	77
58	73	74	66	56	42	50	68	58	76
55	70	69	62	68	66	75	59	67	69
72	72	79	72	62	82	46	78	92	76
58	54	66	69	62	78	47	67	63	84
80	72	62	27	40	85	17	98	52	61
60	67	76	72	29	68	62	70	68	63
82	59	61	78	78	98	38	49	64	29
55	69	42	85	75	60	37	78	73	72
66	94	31	63	93	63	61	26	59	55
15	44	60	58	33	68	71	67	81	53
60	69	71	55	62	65	74	71	76	67
16	61	60	59	53	71	101	47	50	50
74	12	83	61	57	67	66	78	63	69
76	59	73	55	65	77	21	74	95	68
63	78	65	59	88	67	72	63	69	61
62	58	69	59	65	31	80	67	99	58
54	37	65	71	71	66	63	58	64	82
59	66	83	90	63	71	68	90	60	56
63	65	76	68	69	30	83	72	43	63
67	63	61	55	65	75	50	91	15	70
77	66	71	62	42	68	63	57	74	48
81	82	58	23	60	58	63	30	87	84
139	85	49	18	63	58	73	58	62	52
65	87	98	64	63	58	24	66	75	59
82	73	59	72	88	82	33	85	59	64
64	73	73	65	88	40	22	50	43	78
58	50	75	74	89	58	75	52	80	80
81	76	55	63	61	60	69	80	68	49
63	66	62	63	65	81	55	42	70	69
64	40	66	58	79	58	66	64	70	65
83	63	61	70	77	74	59	23	72	67
82	70	62	30	63	64	68	63	83	64
80	75	50	67	64	69	87	70	44	59
56	78	65	65	57	85	57	57	78	52
35	88	70	68	70	62	62	52	69	58
88	71	68	66	87	49	67	53	56	63
73	68	72	63	54	54	79	76	69	56
41	67	59	58	61	95	48	75	88	3
12	40	77	64	67	73	61	28	57	76
34	82	48	64	21	104	73	66	73	86
62	61	89	70	90	78	69	38	79	43
41	67	64	109	71	45	72	59	74	30
67	101	38	69	70	64	87	74	72	57
68	45	65	51	33	32	79	75	55	65
15	77	62	82	79	76	67	58	75	23
69	66	42	75	64	73	72	79	64	84
18	64	66	63	70	72	75	68	72	76
63	78	74	64	79	71	60	56	74	73
82	3	29	65	68	71	68	96	62	76
70	67	64	81	72	73	76	67	68	68
68	52	54	58	72	75	68	86	87	78
71	78	70	60	35	87	75	61	67	84
81	50	79	68	56	82	75	88	59	66
66	21	66	62	75	49	102	67	58	69
62	64	69	76	45	67	49	62	83	63
68	78	89	66	57	85	57	44	82	54
55	61	77	72	85	54	45	57	80	86
81	70	37	27	77	76	11	72	68	69
64	67	80	37	50	69	53	91	93	78
71	67	73	48	92	71	69	18	61	76
49	71	36	62	71	57	89	63	22	59
69	71	78	62	65	56	87	61	60	50
61	87	78	90	61	65	76	47	84	59
73	79	61	68	62	68	55	64	89	72
50	79	68	80	66	71	83	83	70	54
31	76	79	76	58	29	50	124	68	73
57	73	96	49	56	78	72	36	71	75
89	78	40	76	32	84	62	72	79	67
82	74	30	65	80	68	74	61	74	71
17	26	48	67	74	45	73	70	70	60
70	62	26	66	60	65	65	72	85	77
59	77	47	78	71	62	98	78	59	67
82	60	79	78	75	60	85	74	88	26
53	67	62	81	82	82	72	75	60	62
55	57	76	50	63	61	78	54	68	22
64	52	19	67	66	68	76	62	73	63
67	66	70	70	62	53	68	63	61	62
72	72	54	78	82	69	54	69	80	69
17	57	61	66	53	70	64	83	69	67
74	74	71	71	69	84	74	57	44	88
76	59	67	70	76	74	34	63	71	55
65	78	69	74	2	43	63	61	80	51
82	60	39	72	72	47	62	63	61	88
61	75	42	69	70	70	60	69	69	31
48	71	81	82	52	56	83	64	68	77
66	80	82	58	54	61	92	59	88	78
59	37	72	52	84	76	75	67	70	49
50	74	65	87	80	65	59	31	73	54
53	63	62	69	74	39	23	31	29	54
79	71	61	78	73	72	72	66	47	79
75	62	44	87	45	66	69	56	68	64
36	59	60	59	102	60	89	74	81	83
70	60	72	76	96	73	76	55	91	59
51	81	78	25	82	73	65	53	68	70
65	65	61	66	65	80	55	55	80	67
67	81	56	69	82	58	67	46	79	66
65	59	66	58	79	59	51	82	76	41
57	44	58	64	73	53	59	72	53	58
75	39	58	67	69	74	40	20	67	61
68	79	49	72	68	71	81	74	78	23
36	77	76	90	83	82	80	61	72	78
68	80	76	62	68	70	52	71	57	57
59	61	55	64	84	62	67	73	73	64
60	61	39	65	65	81	49	52	77	69
64	57	63	66	41	62	79	63	72	70
60	63	81	52	48	17	67	76	57	75
72	67	69	65	92	54	70	77	26	57
41	67	71	89	69	64	16	65	33	59
77	84	32	18	54	63	82	62	77	78
49	49	83	60	79	79	69	71	28	74
77	15	31	64	48	66	37	91	16	58
80	58	15	29	64	83	81	63	67	61
60	64	51	74	59	69	71	92	54	61
38	77	73	52	63	76	57	63	73	69
68	69	13	70	66	99	85	80	65	89
76	71	80	68	93	61	74	78	22	70
79	58	80	76	67	69	55	43	76	83
63	70	69	78	63	64	65	73	65	45
61	76	66	84	83	80	79	89	54	76
74	60	49	87	56	71	65	72	67	55
64	13	84	54	43	69	73	75	52	84
59	55	52	61	60	66	38	68	57	64
71	62	89	86	60	54	44	89	78	26
69	67	67	70	24	79	72	64	68	85
60	71	50	77	77	60	71	52	69	55
77	63	57	22	51	42	65	81	71	71
61	32	67	36	71	49	62	74	61	82
77	73	72	79	77	61	71	14	62	90
77	76	77	55	54	68	49	52	72	68
57	80	87	76	79	56	72	50	57	40
60	71	60	65	75	80	74	82	83	82
65	55	79	74	77	82	39	63	58	69
65	74	65	72	69	73	65	61	62	78
52	59	51	65	53	75	19	44	77	20
65	69	76	62	76	65	67	58	69	52
58	75	72	62	74	65	60	98	53	85
82	71	83	65	63	80	71	59	144	63
45	61	60	63	72	18	84	72	62	70
75	62	61	65	78	77	75	82	52	61
87	76	63	18	73	70	70	46	86	47
57	59	73	84	75	79	59	58	65	76
80	49	14	66	50	66	62	60	61	72
56	62	73	75	17	62	66	68	58	48
101	61	67	65	91	67	73	72	77	48
63	68	74	86	73	73	67	58	79	68
67	64	53	74	23	70	19	82	63	64
73	73	65	73	56	47	79	63	56	78
63	76	55	64	66	61	64	56	83	65
61	76	52	69	83	56	53	57	82	68
46	61	77	73	75	77	74	77	83	70
61	69	56	65	71	67	21	78	55	60
71	75	44	30	108	64	67	59	74	68
64	77	72	88	63	77	71	66	95	65
82	81	49	66	58	63	62	60	86	66
65	87	84	17	1	27	45	66	56	85
62	66	65	36	47	63	40	81	74	82
100	63	65	66	73	68	68	67	88	68
68	57	60	58	83	67	80	58	89	65
62	79	116	66	90	80	73	67	70	2
26	62	72	58	66	71	59	76	69	81
84	83	68	96	47	60	69	30	73	59
74	59	60	76	55	67	81	63	64	82
67	72	69	53	40	57	61	65	49	70
87	66	88	60	63	74	71	51	76	95
63	62	92	61	69	75	77	51	69	66
71	58	61	68	77	16	77	28	59	68
90	48	65	71	78	57	52	67	71	64
75	52	73	36	70	76	69	67	60	84
68	60	76	67	21	49	68	65	56	72
100	64	64	75	68	54	79	24	64	89
78	71	54	36	83	60	70	52	63	56
71	64	73	58	57	69	75	48	83	11
69	52	82	70	43	75	54	56	46	33
77	16	64	65	71	52	89	45	76	61
71	62	68	67	63	50	71	86	78	67
40	52	83	67	60	69	67	72	55	78
83	79	83	83	59	47	52	71	84	94
69	26	45	26	11	74	74	12	63	62
78	71	68	68	27	60	96	62	61	96
82	58	68	86	34	79	61	54	72	58
58	13	43	50	54	67	58	83	70	71
70	70	80	82	84	84	83	60	74	56
69	49	74	85	59	76	60	79	79	60
61	54	55	62	68	69	62	57	43	74
64	47	32	57	56	77	67	18	57	79
79	91	24	65	59	72	73	59	69	56
58	71	66	68	59	55	72	74	49	45
76	72	62	61	87	58	68	75	85	67
28	63	54	72	61	39	56	73	72	64
64	64	59	89	42	68	90	58	68	64
68	57	47	68	64	82	64	78	68	41
81	67	70	7	72	67	48	69	93	71
59	44	86	78	67	62	61	71	53	71
68	76	69	69	76	80	18	58	69	66
58	70	82	71	64	73	72	88	63	47
50	56	54	66	58	65	92	58	65	48
69	64	72	70	67	57	61	83	89	66
59	81	57	51	71	65	90	90	74	80
51	76	79	57	49	74	81	20	63	67
58	64	66	80	51	28	80	65	81	54
56	58	68	69	63	67	75	66	33	21
61	71	86	71	67	80	76	66	56	56
75	61	60	73	79	73	90	62	76	71
75	55	64	70	73	82	88	69	46	85
77	51	17	54	74	67	66	42	82	61
43	35	68	67	86	11	50	78	111	79
60	79	55	67	64	58	71	91	53	78
68	58	84	68	47	65	18	76	70	71
62	54	71	52	61	66	70	62	69	76
77	51	61	86	69	67	92	55	87	75
77	76	51	49	62	18	70	82	50	69
75	52	60	81	70	63	43	78	63	106
93	63	54	60	43	90	80	13	77	98
75	62	74	68	46	67	69	57	70	76
13	75	76	74	76	71	83	78	55	58
76	74	56	64	60	75	68	65	65	60
57	96	66	62	80	69	52	44	75	55
115	65	75	61	63	73	67	40	66	74
12	91	77	65	67	74	62	74	42	56
62	50	58	78	58	64	58	75	69	66
58	73	70	45	55	70	80	61	58	24
67	49	64	83	75	64	81	67	50	73
66	67	62	46	40	80	70	74	101	86
71	88	52	76	57	25	62	47	74	99
76	71	59	59	85	84	79	60	46	59
60	51	84	76	56	55	74	25	80	48
65	51	73	66	59	92	40	61	63	51
52	71	49	49	74	62	89	45	58	83
26	48	63	71	55	87	67	77	62	50
63	65	60	77	56	72	80	68	66	61
88	76	57	58	71	54	55	70	46	53
58	58	77	77	68	86	75	21	52	80
69	78	69	72	20	107	97	73	57	80
62	71	95	78	63	54	80	65	63	59
80	93	86	60	77	61	75	59	25	72
63	79	69	57	73	69	70	63	19	75
71	28	65	59	66	44	52	50	71	47
71	59	59	75	66	71	64	63	62	49
72	82	70	67	60	93	71	94	64	93
71	81	64	59	90	73	76	67	69	52
56	73	87	60	57	41	70	91	78	63
73	67	74	46	63	75	51	64	58	37
79	71	89	67	77	73	16	70	83	72
67	73	73	35	56	55	78	69	78	75
75	28	12	58	52	76	80	76	66	60
67	68	76	66	49	64	99	87	71	68
71	68	58	81	35	81	64	28	22	83
60	72	63	65	81	77	61	64	62	69
72	78	61	63	52	53	87	70	50	73
69	64	57	70	63	62	59	56	79	62
67	70	49	55	65	63	52	64	72	43
69	80	73	53	54	64	77	85	58	63
68	52	79	47	71	56	69	71	75	75
68	76	101	60	63	53	82	62	39	76
71	72	61	56	63	54	47	57	52	69
84	84	60	48	58	88	69	65	80	81
59	53	60	74	31	78	68	80	62	66
58	65	77	90	71	68	71	73	92	75
79	68	51	65	65	47	77	60	72	84
68	68	83	84	58	45	56	50	67	56
56	59	51	59	71	60	74	66	67	69
77	68	67	71	67	54	59	86	48	65
77	86	45	69	54	68	78	69	72	66
56	68	74	78	49	66	80	82	66	46
60	62	66	71	66	57	47	71	71	88
75	77	68	84	57	56	82	30	76	72
49	12	63	70	91	59	32	67	68	17
73	75	82	62	62	78	72	54	65	79
80	67	68	72	69	63	67	59	74	73
76	67	60	90	68	63	66	74	56	76
74	86	68	72	78	81	22	60	79	32
23	66	14	71	62	50	60	103	87	89
85	71	42	77	82	86	64	38	80	47
63	28	80	15	73	102	27	63	62	60
75	71	60	44	31	36	95	46	70	87
80	79	67	65	72	80	65	86	64	63
54	57	68	74	89	107	67	65	73	75
66	76	74	91	83	77	61	23	93	36
56	57	85	73	59	67	59	74	34	72
69	78	10	69	93	68	23	67	57	70
60	79	74	77	32	87	54	68	63	73
62	61	71	59	56	65	70	60	81	88
89	66	30	62	64	69	62	51	61	88
65	70	57	64	74	76	52	79	20	89
75	70	84	65	15	81	48	61	76	67
62	85	68	40	74	63	18	70	60	50
85	66	67	65	77	69	48	79	76	17
67	73	62	86	77	72	48	69	60	70
82	70	61	26	81	43	63	67	69	78
29	45	60	82	75	70	71	75	61	92
84	63	55	64	72	34	81	75	80	36
68	66	66	60	68	68	76	55	74	68
58	65	74	30	65	21	61	75	55	86
72	82	74	54	63	69	55	79	59	66
81	75	71	65	77	67	77	61	64	46
57	88	80	54	77	74	88	65	69	44
78	70	67	77	75	66	68	17	88	63
69	65	73	74	63	63	67	70	54	53
80	100	77	65	70	72	78	57	71	77
60	84	71	61	61	64	57	71	100	78
82	65	75	66	78	74	75	89	73	66
62	37	66	81	33	64	73	76	56	47
59	47	66	63	59	72	69	91	64	51
62	74	71	67	79	72	58	61	73	76
58	71	24	104	64	65	83	55	53	61
69	22	79	101	81	96	65	83	86	55
84	68	40	69	74	66	72	59	74	77
60	79	64	82	68	39	53	52	28	47
74	76	69	82	64	61	75	63	50	62
60	70	76	60	53	65	79	80	68	89
81	82	62	65	71	23	80	82	71	57
89	75	66	59	63	73	62	47	74	75
76	32	72	54	80	44	75	82	87	86
105	68	74	59	56	40	62	64	48	83
56	60	70	48	65	62	73	73	65	34
80	59	76	73	65	52	64	82	28	62
57	61	55	101	69	76	18	70	76	56
75	77	88	60	54	76	80	79	80	70
73	80	77	11	14	17	72	59	44	72
64	83	71	80	82	74	65	68	66	66
58	65	67	45	56	78	69	63	67	63
71	64	96	57	66	82	49	85	70	67
61	70	88	70	49	82	21	56	50	70
79	50	74	61	75	79	86	82	48	61
80	61	71	83	65	33	60	73	53	121
60	66	61	78	72	77	79	76	78	11
69	75	84	78	11	74	67	73	72	72
61	61	82	53	69	103	75	56	95	60
50	69	57	94	66	55	75	65	80	54
63	79	27	67	93	13	22	71	39	60
61	63	72	72	68	85	78	60	84	61
65	32	56	86	57	79	66	83	63	82
73	59	56	66	87	64	61	40	75	54
44	70	53	66	59	69	75	77	25	58
63	55	71	74	65	32	75	75	82	80
82	96	61	66	81	61	60	48	56	53
76	79	60	22	79	76	55	57	90	59
70	104	16	73	64	68	90	77	76	72
62	58	48	73	70	69	47	59	72	64
66	54	70	74	77	65	89	55	74	70
74	59	90	102	61	20	84	67	72	55
63	42	61	53	67	68	72	51	69	72
59	74	68	85	31	58	91	53	76	80
67	86	65	59	60	70	72	56	88	60
74	64	15	12	75	72	75	68	72	81
64	75	57	75	76	29	58	85	74	77
59	75	82	55	73	82	62	66	74	70
76	69	72	79	89	69	50	26	52	85
71	70	76	83	70	75	43	68	79	76
70	58	69	97	73	89	50	66	74	78
90	69	66	66	57	88	65	68	83	58
40	56	85	69	54	70	66	73	24	66
74	67	70	66	81	65	64	80	72	61
24	62	74	64	63	61	55	63	55	20
70	65	79	73	68	72	76	71	69	59
69	100	74	68	52	16	49	59	62	31
71	66	78	81	61	67	68	23	69	88
65	83	42	71	58	58	47	62	79	92
52	78	72	83	39	61	75	59	63	49
78	60	92	14	66	61	71	58	74	66
67	70	86	73	71	48	63	48	52	79
67	65	66	55	58	69	56	70	71	72
80	68	77	78	71	76	59	23	84	73
64	29	69	59	74	87	62	42	61	76
49	59	63	68	71	72	56	84	71	65
70	74	70	63	68	67	69	78	64	57
65	72	67	64	82	75	55	58	59	67
65	65	32	79	60	65	73	17	93	89
54	62	46	63	75	19	30	79	59	78
68	67	66	64	77	14	51	46	55	50
57	71	67	78	55	71	57	72	76	83
76	46	66	69	63	50	65	66	86	83
78	75	66	69	68	73	69	72	71	65
61	76	46	69	26	76	66	66	73	57
91	74	77	42	80	86	77	57	58	78
31	65	60	92	73	57	51	62	71	46
62	69	84	57	41	83	86	66	64	65
65	61	102	80	74	63	78	74	77	69
61	73	53	54	87	29	19	61	64	81
65	84	47	44	57	73	74	71	63	64
86	68	72	54	65	69	46	70	55	68
52	86	59	63	93	45	37	82	47	15
27	82	20	36	77	78	68	65	54	72
63	72	24	67	78	80	67	28	58	75
47	109	68	76	82	60	55	55	62	74
72	77	92	72	64	56	69	64	70	28
61	37	56	72	62	84	82	87	60	61
68	18	54	70	53	44	63	52	60	55
66	19	120	74	59	80	46	73	58	78
18	70	53	71	110	54	41	66	98	65
78	69	61	57	75	75	34	64	85	60
34	85	98	82	63	82	74	84	68	104
11	69	85	46	69	59	62	62	60	55
65	77	63	68	64	24	59	67	31	61
79	31	68	41	65	68	69	66	131	60
56	71	89	68	26	28	57	70	83	73
74	96	81	61	76	76	60	72	69	63
70	69	71	40	82	77	79	49	53	76
71	49	64	75	83	29	66	75	14	64
37	61	82	62	85	4	25	114	71	56
72	49	52	64	55	62	59	53	85	71
55	75	88	68	80	71	54	66	73	64
72	59	68	90	76	71	71	67	36	49
65	67	70	63	63	73	60	82	68	69
88	67	63	63	76	74	70	64	72	41
65	74	91	31	76	58	56	99	56	77
74	53	79	58	64	69	41	117	76	79
19	61	67	60	74	81	42	63	56	70
76	65	70	51	77	75	77	73	72	73
16	60	13	76	62	78	96	63	15	74
66	77	29	66	55	79	66	62	75	55
42	76	83	67	57	64	57	67	5	49
75	54	62	52	61	68	72	58	69	85
59	40	79	70	81	54	67	74	65	65
71	83	67	59	81	63	42	49	79	70
48	71	79	78	79	58	55	67	65	64
13	61	62	54	79	77	61	80	59	75
74	65	57	131	65	68	31	57	79	72
71	79	78	78	66	87	60	64	95	63
66	20	54	97	51	74	68	58	61	60
83	71	63	82	67	78	61	64	75	52
52	73	66	38	60	44	85	49	73	81
63	55	23	63	67	70	66	40	56	53
81	70	65	69	50	62	52	57	89	68
60	71	64	57	58	73	59	70	60	68
84	78	85	29	75	63	71	29	81	62
56	96	76	69	65	52	66	43	70	59
88	62	71	63	61	42	54	55	64	50
68	83	77	76	67	69	89	50	84	62
67	70	67	64	41	65	63	80	65	65
71	64	59	81	79	83	93	71	76	65
65	93	69	68	65	77	76	63	79	12
68	65	53	67	76	58	89	53	60	72
65	84	72	64	66	62	68	73	81	54
74	56	82	92	78	66	57	56	83	69
72	67	77	70	58	80	79	70	25	62
37	63	66	22	57	67	75	75	63	51
83	67	63	65	61	54	77	77	88	72
40	68	59	69	59	63	69	65	62	77
82	58	67	83	66	54	56	65	61	53
70	62	50	73	60	70	70	60	80	71
74	45	68	12	51	78	72	74	67	64
61	56	66	54	70	76	61	67	53	72
71	78	55	110	79	65	23	64	58	45
27	62	79	66	76	57	54	58	77	75
70	97	72	23	33	30	63	83	61	35
77	37	52	60	69	80	72	61	40	62
74	71	64	18	83	63	72	75	59	53
68	49	75	100	83	62	60	51	64	64
52	72	44	57	66	66	70	72	63	80
56	64	63	89	33	72	62	61	61	72
67	142	61	53	67	2	26	77	60	57
81	68	71	56	61	77	67	16	49	53
41	4	41	56	75	80	60	75	43	63
62	55	58	61	57	83	82	68	70	77
38	76	66	17	60	57	82	90	55	68
54	93	74	81	58	72	51	83	80	69
65	60	8	56	67	68	41	86	69	81
61	61	77	58	58	52	72	59	87	57
67	66	75	89	63	79	69	76	58	80
57	78	80	66	66	74	62	25	52	45
37	49	62	54	74	59	23	58	83	44
84	62	71	64	68	85	51	70	83	104
61	69	58	45	73	62	74	79	53	55
78	72	59	53	23	58	74	61	71	95
46	64	77	61	59	40	58	80	66	81
64	60	49	73	66	58	58	60	80	66
63	75	61	61	37	66	58	40	60	67
21	73	54	57	80	77	53	83	64	79
61	78	65	78	100	53	52	56	63	80
63	61	51	75	68	70	84	67	45	29
70	81	71	69	60	61	80	83	54	38
81	68	61	85	57	58	78	95	79	73
54	65	71	37	41	54	78	59	58	32
76	62	76	86	66	34	56	64	76	84
41	29	71	80	68	65	71	66	18	58
81	83	73	60	62	71	61	61	75	75
71	70	14	20	66	70	74	80	80	63
70	68	84	21	77	63	93	62	67	74
52	75	65	59	55	74	60	57	71	71
72	75	60	9	66	72	11	62	56	93
85	60	80	68	72	53	61	59	59	80
57	84	73	73	64	51	84	23	75	69
61	56	74	33	55	91	79	64	74	18
79	81	79	80	84	75	78	58	18	58
80	74	42	90	26	70	72	65	71	65
88	67	68	99	61	75	63	62	80	62
75	75	69	60	70	68	19	44	76	53
71	71	58	74	11	68	29	78	71	69
78	57	72	62	62	53	69	24	77	89
63	81	75	90	63	51	71	54	66	94
33	69	76	66	62	58	62	64	56	64
79	73	55	92	45	57	63	80	22	50
74	70	87	49	65	73	71	79	47	79
57	53	52	74	74	54	82	75	63	85
72	61	85	77	68	26	56	62	72	69
74	75	88	61	76	50	72	29	63	25
65	86	73	15	32	67	58	72	73	78
54	65	58	56	83	70	92	74	63	56
72	65	59	51	81	76	69	72	67	39
60	42	72	66	72	78	89	59	67	86
66	81	57	68	59	52	73	75	35	67
75	64	69	60	66	55	76	67	61	75
56	61	56	68	58	81	68	72	72	76
54	66	77	96	49	55	52	55	68	74
79	67	66	37	71	72	31	74	18	72
80	85	68	64	62	60	71	55	65	54
80	73	83	56	80	77	77	65	57	53
52	74	69	75	77	56	65	52	75	80
62	67	65	71	89	37	56	75	59	67
48	64	75	65	82	89	78	41	55	32
78	65	15	57	71	65	67	81	64	55
70	37	73	83	85	50	67	59	48	72
56	70	76	54	56	56	68	62	55	76
63	68	60	74	90	56	57	61	51	64
88	72	74	26	78	67	59	70	63	51
72	67	92	69	46	57	85	74	68	77
67	38	45	75	29	7	37	71	13	45
46	78	53	75	74	72	70	73	85	59
74	59	70	60	69	66	79	53	53	69
64	72	77	76	71	80	70	19	66	67
73	63	87	72	81	42	57	69	71	71
73	87	64	43	63	78	53	71	68	72
66	49	78	71	62	69	85	69	39	57
72	70	52	81	86	70	48	80	62	72
79	50	79	78	72	82	50	68	64	14
54	77	67	73	68	64	73	63	64	67
77	91	79	76	73	60	57	44	86	59
66	79	67	72	54	73	87	24	33	79
55	77	85	16	46	59	13	75	69	68
55	75	72	60	70	80	75	66	68	62
78	78	62	79	83	63	51	66	40	54
80	54	78	18	56	66	67	65	55	67
26	90	21	26	73	72	86	58	65	62
81	68	59	51	71	15	63	67	70	71
67	30	66	78	57	67	74	84	65	66
57	86	61	79	47	53	46	39	102	83
72	56	68	50	79	49	157	53	61	46
41	70	45	67	62	27	78	77	92	70
75	79	26	63	92	56	77	74	62	72
56	81	78	66	73	73	82	62	73	77
68	70	32	26	75	77	87	59	67	81
77	76	69	57	73	70	79	71	70	62
73	73	72	83	69	68	74	70	73	84
88	71	54	60	63	61	87	11	55	72
26	68	83	66	70	67	66	88	65	56
81	65	70	45	6	14	78	55	55	73
69	76	67	71	61	71	63	24	122	78
62	64	69	86	71	55	68	77	56	23
77	47	70	80	79	79	82	84	55	58
55	61	67	58	82	63	43	19	76	66
78	75	77	60	68	70	68	69	57	67
69	86	77	54	61	91	67	70	39	72
69	70	68	63	66	30	69	79	57	64
77	82	98	58	68	73	97	40	60	79
66	80	68	63	118	28	59	69	82	75
81	75	69	67	81	85	62	62	34	48
26	80	86	77	83	82	65	76	48	69
73	50	82	67	74	71	66	29	71	87
103	77	62	58	96	50	66	67	49	51
71	56	70	59	62	74	47	69	72	57
44	78	59	62	83	61	33	67	57	86
78	51	76	12	86	49	64	61	46	83
62	64	56	70	69	53	29	77	85	63
68	65	40	79	48	88	67	69	70	60
85	83	88	86	57	76	68	72	64	70
72	82	49	59	22	19	85	64	62	92
74	67	73	51	58	78	103	71	70	53
66	68	77	54	67	79	87	72	74	63
68	68	60	60	72	60	37	75	71	70
52	72	78	72	64	62	61	71	73	54
64	59	57	54	65	57	68	38	72	88
77	75	67	92	87	64	50	69	79	80
58	83	67	71	63	86	65	71	79	74
47	91	53	86	46	63	68	70	66	76
67	20	58	82	62	63	15	78	82	60
102	84	77	25	89	60	68	61	27	82
77	69	43	63	53	71	76	63	66	98
71	74	52	63	66	40	64	64	84	27
70	53	64	69	63	77	61	88	77	56
54	84	100	52	29	53	78	68	67	70
70	51	15	66	66	62	43	47	77	81
69	60	68	87	92	66	95	39	94	41
66	57	84	75	63	72	70	38	73	60
50	70	79	53	78	73	66	47	50	81
34	76	60	67	59	84	67	57	86	67
69	78	65	57	69	73	65	76	82	76
68	67	54	91	69	58	69	64	65	85
68	79	20	53	79	73	57	56	66	58
79	78	62	78	65	104	33	63	53	80
24	81	73	76	59	116	54	65	76	54
60	65	58	60	76	69	80	74	42	58
57	74	79	88	52	64	61	66	47	56
59	63	77	63	33	70	67	68	66	43
63	74	23	66	59	81	70	46	52	61
79	74	65	77	57	65	69	78	80	51
79	71	47	78	58	46	93	64	68	58
65	79	86	67	85	63	69	71	77	58
66	55	34	73	85	59	61	72	101	56
73	71	21	52	59	55	63	50	59	88
70	57	60	94	74	42	54	70	64	76
88	64	67	58	60	62	58	69	84	61
84	51	92	77	83	30	64	54	45	69
108	27	64	70	72	81	83	57	45	64
87	61	53	73	62	69	65	48	63	64
62	73	73	75	64	68	63	50	88	88
67	77	69	70	78	65	74	2	7	33
53	86	62	56	41	92	66	44	78	79
73	41	72	46	63	63	90	73	13	78
72	80	57	83	63	78	68	78	62	65
61	75	72	68	68	54	77	83	61	55
69	70	82	71	90	64	67	70	88	71
75	67	62	83	61	75	79	46	44	56
70	72	90	68	70	68	58	62	75	72
63	66	66	64	31	34	67	68	52	45
78	23	28	63	69	71	71	61	62	83
63	57	63	48	69	64	73	104	58	87
61	59	61	72	58	53	73	59	65	73
69	95	68	74	68	75	63	56	52	56
61	64	68	61	47	67	70	61	71	69
70	67	65	73	77	77	46	67	73	26
89	80	74	73	78	59	67	69	62	60
74	79	58	78	60	64	64	50	75	71
68	53	52	63	60	64	60	53	71	66
71	75	62	57	73	68	68	58	72	40
79	65	70	67	64	81	76	79	78	71
97	71	63	68	72	84	64	70	77	61
82	89	83	91	71	82	78	16	74	52
73	7	6	35	36	63	62	73	74	70
72	53	73	71	65	79	50	83	3	40
25	78	21	63	68	67	85	33	62	52
15	76	68	68	60	52	65	67	63	23
31	62	76	13	82	63	64	87	70	39
83	81	75	75	50	95	82	89	73	71
47	59	26	80	60	77	61	72	67	65
71	57	21	11	64	80	73	73	66	77
55	63	65	57	56	80	60	60	72	84
39	54	65	56	73	59	64	59	75	74
55	93	67	70	84	75	19	42	73	52
59	64	66	86	62	74	86	73	50	79
55	52	50	53	63	57	69	38	68	73
70	68	75	65	62	71	78	73	67	86
84	85	73	60	70	75	77	62	46	74
62	77	68	60	61	64	64	78	61	64
52	64	81	84	87	59	61	74	14	41
66	70	74	87	84	81	81	82	80	74
81	61	66	67	60	97	79	82	74	65
57	84	91	80	50	58	63	84	73	36
74	53	60	62	59	87	49	66	74	20
54	75	68	80	66	29	52	54	59	57
44	66	70	27	82	85	57	67	64	77
86	73	62	46	66	72	63	68	59	68
70	69	74	64	67	84	59	65	45	76
60	83	67	63	74	38	66	46	65	77
23	61	87	78	70	61	71	76	64	72
63	75	34	61	59	54	68	65	66	68
57	102	54	80	66	29	38	70	73	59
69	86	72	67	78	71	68	77	61	68
79	75	66	69	38	81	71	94	84	78
57	74	70	63	64	67	13	62	62	23
114	74	75	60	85	72	80	63	73	32
71	74	62	54	66	65	102	84	71	66
52	64	19	82	32	56	40	12	79	79
59	63	76	64	72	65	89	65	43	48
77	50	70	62	81	79	54	86	21	70
64	15	65	79	62	76	41	64	79	73
65	72	77	62	86	62	63	79	73	67
69	69	37	63	71	75	78	82	69	21
62	82	53	61	27	58	50	63	61	60
61	70	83	64	89	77	53	54	49	61
73	70	52	63	78	65	71	48	58	77
66	69	64	89	62	73	83	56	77	53
62	88	86	90	71	59	60	83	59	57
75	66	10	55	83	60	74	66	57	77
50	71	55	75	16	58	68	50	63	73
55	64	73	51	68	73	17	88	73	60
70	67	70	61	50	69	82	77	74	16
56	79	64	23	63	26	58	78	55	80
74	73	62	65	94	61	71	58	79	67
59	75	85	85	80	44	71	66	59	69
69	71	85	67	52	56	68	65	39	80
64	70	66	73	83	50	90	72	22	75
60	95	37	59	69	69	82	54	54	104
79	86	83	79	75	82	62	51	48	73
26	60	80	58	69	88	67	42	63	83
64	24	77	43	69	66	79	80	66	80
65	72	57	71	33	68	79	72	26	72
64	57	82	44	75	74	66	49	75	63
65	56	66	57	66	62	72	63	58	57
77	67	72	23	70	72	59	60	26	73
81	62	45	64	33	53	68	66	102	73
66	79	86	75	66	65	69	77	30	86
68	70	68	23	57	41	79	77	60	55
57	71	46	89	69	75	25	35	84	64
69	85	73	52	72	51	41	80	70	60
69	72	56	72	81	68	73	71	36	66
86	57	64	56	64	62	78	89	47	65
96	71	56	66	27	72	85	76	70	58
69	77	77	74	55	5	64	34	79	71
62	65	74	66	63	83	71	55	95	48
61	76	85	86	73	74	67	61	73	70
89	59	87	77	63	74	83	79	65	63
70	67	49	73	21	64	75	59	60	60
75	58	40	86	58	50	61	47	72	74
64	14	57	42	68	55	96	68	77	23
73	78	79	61	83	80	68	75	34	53
68	73	58	72	71	53	75	68	66	103
67	65	78	66	60	68	56	77	141	83
71	61	64	53	78	65	88	82	64	56
56	83	74	81	60	41	55	59	64	32
73	53	85	74	61	69	21	42	46	34
73	15	63	70	73	70	85	64	67	64
79	76	73	71	86	42	60	72	58	67
65	57	61	64	64	71	57	64	83	77
69	69	51	77	68	78	61	57	86	61
80	71	63	92	34	62	50	49	71	69
53	79	55	63	71	76	65	68	61	61
88	61	53	91	76	78	67	62	69	70
67	74	57	55	72	61	39	64	85	63
65	66	95	12	57	68	43	70	46	85
59	65	70	72	66	84	75	65	69	95
77	83	62	71	65	61	47	89	31	43
17	77	69	76	69	70	72	61	72	62
75	49	77	67	32	64	69	51	50	54
69	64	70	28	64	32	69	61	131	62
73	68	75	71	60	61	59	66	67	57
61	31	73	67	100	70	83	57	56	65
85	55	74	68	68	69	75	68	67	30
73	80	75	77	81	85	64	70	76	62
68	61	8	88	71	55	51	67	67	75
64	36	52	77	63	73	50	79	81	99
72	48	65	68	75	69	63	13	58	63
86	66	89	56	73	74	61	34	49	72
71	87	71	59	86	65	60	67	73	60
62	63	81	63	69	79	58	68	78	90
67	54	70	65	46	68	71	74	49	55
86	71	61	70	72	78	40	62	63	84
61	63	59	70	65	69	51	72	51	66
71	66	63	67	69	67	78	44	63	42
59	67	64	83	65	71	56	58	62	51
84	63	68	73	69	69	64	59	68	74
92	62	78	71	71	99	73	57	74	56
21	62	64	43	79	67	67	55	63	46
100	64	78	53	76	66	53	85	63	70
52	52	69	57	68	70	89	59	25	80
72	65	72	69	51	61	69	54	26	68
34	69	58	55	69	68	61	67	66	70
64	49	79	60	90	83	76	67	66	78
69	71	60	94	45	74	72	46	63	50
75	62	78	76	78	82	63	64	90	74
64	88	81	68	74	55	60	60	74	31
69	65	62	56	69	77	80	66	69	61
63	67	74	68	76	52	69	62	76	76
54	67	79	39	84	71	73	72	71	71
21	64	48	14	67	58	70	66	50	65
69	57	31	67	69	68	80	72	80	28
59	71	79	79	61	63	67	81	78	74
79	82	78	68	56	83	83	54	72	62
83	51	31	77	25	58	64	49	64	74
37	47	48	66	58	65	74	58	67	73
34	74	35	72	47	72	89	71	20	29
60	55	73	75	83	83	78	74	67	65
73	68	81	50	75	46	58	86	74	89
66	16	76	49	67	2	11	75	64	39
61	68	145	54	59	67	57	74	82	38
68	75	70	72	64	77	64	73	87	33
69	71	73	76	92	65	71	70	81	65
56	61	64	51	62	80	53	80	25	60
81	59	71	72	63	46	64	58	69	76
72	68	78	60	63	60	65	64	63	55
59	54	62	67	59	20	74	62	77	72
63	74	92	72	87	68	65	34	81	71
13	77	64	62	73	65	52	56	62	57
40	85	69	96	72	74	25	70	89	75
72	80	57	79	96	56	77	72	54	73
63	66	66	67	71	44	75	72	65	87
68	59	79	111	74	100	83	83	94	69
62	53	41	78	59	71	55	61	64	81
61	86	69	61	60	52	64	69	66	74
85	74	66	66	60	69	23	39	83	58
70	42	69	98	90	53	66	75	70	61
72	71	65	64	65	57	57	68	58	32
70	58	68	63	58	54	19	14	103	64
67	59	56	63	85	42	55	72	89	52
71	67	73	72	59	72	73	71	74	87
60	66	37	63	52	65	68	69	78	40
61	75	44	35	81	78	57	54	64	65
69	49	29	72	70	68	70	48	81	63
46	53	59	80	67	65	66	69	60	71
83	48	84	60	17	83	42	11	30	56
78	77	51	65	42	43	69	54	39	70
69	63	36	76	63	71	67	71	71	76
98	28	56	60	80	64	72	90	80	85
93	86	37	65	11	73	81	57	91	62
20	48	66	72	63	55	59	67	73	64
68	70	80	60	73	62	72	67	67	75
76	69	84	88	67	56	74	82	62	72
64	69	91	54	75	81	89	70	101	60
89	49	51	69	63	61	44	72	55	58
67	61	55	66	50	69	58	82	37	56
66	77	34	61	66	74	49	77	65	77
59	57	72	68	84	80	88	82	70	57
70	53	74	89	46	75	41	58	34	105
73	82	59	83	70	52	71	77	79	95
36	76	64	80	75	78	65	22	65	78
68	54	70	41	66	52	29	70	90	41
56	61	99	84	28	30	41	91	61	74
69	59	55	72	84	75	67	53	67	17
51	74	29	65	61	44	71	45	38	69
70	64	79	60	61	65	46	64	71	64
60	76	72	58	76	85	81	77	60	76
136	76	19	62	64	71	82	57	64	65
68	41	37	64	66	65	76	74	62	82
45	77	77	76	77	70	90	61	70	76
75	71	16	89	81	51	68	75	64	73
69	67	68	75	92	59	75	53	46	72
74	58	20	64	72	69	64	57	75	57
57	67	83	54	80	63	72	51	81	65
56	26	63	70	56	9	60	99	77	82
64	52	78	70	72	83	52	72	73	72
76	57	71	77	68	82	75	91	69	64
57	155	75	80	63	47	74	54	82	43
85	41	67	64	74	56	63	71	74	55
61	60	70	57	55	70	75	51	78	70
72	69	74	61	12	80	63	14	17	75
63	69	61	57	75	42	74	76	83	66
73	50	51	63	76	78	81	82	50	65
68	51	64	74	65	62	68	66	59	71
64	21	73	65	90	31	89	83	72	57
75	64	4	79	53	60	58	60	103	67
63	21	54	96	20	75	63	71	33	74
81	83	69	61	83	83	62	73	62	63
61	37	62	44	12	62	50	53	48	61
80	58	52	74	61	117	70	61	61	64
60	33	58	63	40	60	82	67	65	66
78	56	73	47	30	61	75	78	81	71
61	77	70	75	85	68	110	66	76	60
88	71	69	60	67	66	56	66	56	70
64	57	70	64	76	76	47	62	41	87
84	74	92	94	67	66	62	76	62	67
73	82	80	70	18	84	61	74	61	73
59	60	55	60	79	4	49	94	36	58
70	78	72	62	60	77	67	63	76	54
67	63	62	76	46	52	60	79	52	61
82	68	64	58	67	67	61	76	33	13
76	63	62	16	79	63	72	76	84	68
66	73	67	62	75	61	69	74	52	66
27	48	104	67	70	64	13	87	47	60
49	76	69	69	57	78	71	64	76	59
14	78	56	66	67	56	73	63	65	65
46	74	71	77	68	93	61	87	73	58
78	64	77	57	77	89	97	78	58	60
71	85	68	70	72	71	89	74	74	70
82	69	27	83	74	93	92	97	65	69
67	66	71	83	72	82	84	58	73	67
67	68	71	85	50	64	65	60	69	74
67	65	59	61	64	71	69	65	64	76
83	73	70	54	76	63	67	60	74	58
54	84	80	73	80	56	55	61	66	63
72	88	81	67	55	62	47	61	70	68
53	65	55	58	43	62	54	72	60	32
110	55	73	69	69	77	70	72	83	49
71	78	77	86	64	67	24	75	61	74
64	80	66	69	79	71	70	46	54	68
59	77	18	82	64	75	63	73	27	22
63	65	62	55	9	81	69	51	81	71
73	73	75	21	61	72	57	59	62	64
95	92	79	64	64	77	68	57	53	65
86	77	61	75	74	67	75	84	55	64
73	67	66	62	71	24	29	80	84	55
67	69	90	69	92	68	66	68	56	61
71	63	58	70	62	74	48	28	84	55
46	78	73	58	62	70	86	61	16	1
43	61	53	74	49	76	54	54	53	54
59	52	71	81	70	72	58	65	66	71
81	73	74	63	92	63	78	77	74	52
73	62	12	82	69	69	58	70	68	87
68	70	75	32	79	87	33	27	15	55
58	65	74	71	81	73	45	68	78	74
66	60	90	89	66	68	64	70	112	58
86	61	62	69	65	54	60	81	71	58
75	86	69	81	75	69	60	71	86	74
92	55	54	72	67	62	87	63	53	57
58	64	49	79	69	51	30	69	68	55
69	68	88	65	77	61	68	65	85	65
74	59	68	64	40	64	67	46	24	56
18	29	80	75	93	52	81	68	57	72
80	66	65	82	52	71	72	46	76	63
59	64	87	78	78	64	55	68	51	56
75	71	25	89	80	101	73	63	65	72
68	52	79	33	51	50	66	69	75	61
103	41	82	60	58	69	55	63	71	67
66	79	61	69	103	15	81	66	74	67
61	61	74	68	63	73	65	58	55	72
76	66	63	50	55	84	65	71	65	55
73	67	44	35	76	63	68	87	73	49
63	67	77	64	78	67	63	24	85	67
58	61	37	95	79	59	85	83	81	81
85	61	52	73	69	80	77	51	78	67
53	54	61	77	78	69	64	69	64	38
45	71	75	58	84	14	52	79	63	79
78	65	60	85	55	34	87	77	68	76
63	70	74	66	79	65	44	53	34	90
57	73	23	63	74	75	72	62	66	72
61	78	68	70	69	93	66	45	62	91
71	66	56	58	62	76	61	60	28	85
59	78	73	61	59	82	59	66	75	66
67	71	64	85	71	68	75	66	65	66
61	72	47	62	86	56	96	64	53	83
79	12	78	63	56	64	64	86	23	81
70	70	45	60	65	82	66	78	60	66
70	65	14	60	64	44	58	83	85	70
53	68	73	92	63	29	56	15	42	73
78	61	62	56	54	63	73	73	61	22
58	37	51	59	75	65	50	70	89	74
60	58	44	63	86	88	63	75	82	71
64	43	73	64	68	66	65	70	73	54
73	55	60	77	79	71	71	27	65	34
66	77	71	56	62	64	68	95	30	47
62	57	75	71	63	74	65	79	80	50
78	62	56	82	66	76	90	79	84	95
53	41	96	72	71	55	50	70	62	54
76	82	58	59	74	64	80	58	71	74
53	61	69	73	69	78	70	64	61	23
51	90	60	66	71	74	69	58	74	66
82	72	67	70	63	74	70	84	69	54
70	49	74	68	86	73	73	71	74	65
61	71	69	80	60	72	74	27	5	77
61	56	59	77	42	57	78	58	49	79
58	63	65	34	62	15	20	72	103	2
52	56	28	71	85	49	73	65	94	45
22	48	63	45	68	65	98	78	66	71
72	73	68	63	58	73	57	75	76	64
69	55	63	75	82	62	64	43	87	48
75	63	56	64	48	66	71	62	66	56
72	81	72	61	55	71	72	86	63	61
60	82	70	79	75	64	78	75	68	81
76	79	68	72	65	81	37	69	56	66
74	61	53	72	78	65	75	59	74	67
72	60	89	65	66	95	59	70	67	73
54	28	78	44	83	72	48	78	59	65
65	65	82	67	80	42	70	26	65	57
76	43	77	64	53	68	49	67	71	80
72	50	71	68	69	57	86	67	69	66
76	81	70	14	69	69	80	66	61	70
54	74	59	69	76	45	69	69	98	71
89	62	64	53	63	70	26	66	70	87
21	64	69	74	82	59	56	57	35	87
63	66	73	71	87	49	76	66	55	59
68	22	58	53	78	66	65	70	50	69
41	79	94	63	90	80	59	56	61	84
28	62	66	61	68	67	77	74	76	72
81	87	62	58	52	65	62	77	91	52
48	69	12	87	52	29	87	60	70	75
73	49	54	69	23	42	63	28	69	84
52	65	61	71	85	64	69	69	76	66
72	52	66	60	69	65	61	72	77	83
72	68	79	81	66	72	62	98	59	61
87	87	83	66	54	69	47	56	18	71
65	66	74	61	81	68	27	62	77	86
75	77	64	75	21	77	65	20	67	72
65	88	75	71	69	76	24	63	78	42
70	29	74	60	62	51	79	50	46	58
46	70	61	57	69	79	67	56	78	75
47	58	88	66	84	20	57	50	64	84
52	64	74	80	56	63	97	59	82	50
68	53	54	68	61	70	34	62	76	74
84	40	93	66	60	75	59	75	67	69
70	50	73	76	3	51	90	77	18	67
69	55	83	35	49	75	56	70	67	64
59	65	59	80	96	63	71	75	79	75
66	61	61	85	57	20	63	56	73	62
73	20	63	72	45	67	86	67	65	66
87	59	68	76	57	49	79	72	68	84
57	68	38	69	71	80	66	56	69	46
75	82	71	86	72	60	86	71	78	74
56	61	49	67	72	82	73	69	54	86
71	55	38	66	65	66	22	59	62	71
75	54	59	84	20	73	14	62	47	83
64	57	78	76	11	84	67	59	69	48
63	87	70	81	67	64	68	77	62	64
66	64	78	73	16	66	80	60	91	80
74	62	70	63	81	66	68	45	56	66
41	66	44	69	72	72	70	72	79	71
60	10	23	36	32	69	66	48	77	62
72	68	85	58	65	33	70	76	59	101
70	70	75	60	69	67	78	63	66	72
63	60	61	50	63	45	36	73	70	73
84	69	74	75	55	64	67	79	23	56
87	67	71	68	58	76	95	65	60	73
55	83	73	66	68	74	75	64	54	50
80	60	55	60	66	53	93	72	62	42
77	85	57	59	70	62	85	73	50	75
71	73	88	17	29	32	69	74	61	69
65	73	51	65	69	64	67	79	89	63
88	25	64	49	73	53	82	35	88	72
83	75	81	78	68	84	82	69	36	2
72	66	70	79	58	74	70	72	60	66
75	81	56	80	78	53	72	63	61	27
71	21	57	70	77	62	70	69	58	77
71	83	61	60	15	60	61	91	62	68
80	89	73	78	53	73	70	75	80	69
65	66	53	61	57	25	50	71	98	61
64	73	57	87	89	54	58	85	81	12
79	72	70	49	85	84	66	54	60	51
40	67	62	24	67	63	72	72	65	67
62	61	80	98	60	77	47	76	73	73
71	61	62	60	75	78	55	64	66	54
60	78	59	110	77	69	68	41	65	59
50	62	82	91	62	81	70	83	71	64
80	66	80	53	64	73	72	74	61	52
70	54	55	37	103	58	80	55	64	52
63	67	65	77	84	57	78	80	66	72
74	98	92	59	73	79	63	71	78	67
72	78	82	96	67	48	60	58	69	49
64	62	63	78	53	61	49	54	72	56
61	50	85	65	60	75	2	90	64	70
72	69	71	67	67	56	84	66	39	49
67	56	81	64	12	93	67	76	82	79
85	88	91	68	71	64	64	52	69	78
52	80	32	96	59	46	67	64	70	50
92	75	75	74	65	77	74	67	62	67
23	67	70	85	69	87	48	78	27	66
66	59	60	73	49	21	76	65	58	61
59	87	56	68	63	62	12	73	74	82
25	67	37	63	76	56	70	71	66	80
58	61	70	60	55	79	87	69	97	29
41	68	70	70	66	84	78	71	61	37
90	70	69	74	67	76	61	73	62	89
92	77	73	48	55	18	78	57	87	23
62	51	72	62	66	76	64	64	84	99
61	64	21	47	85	80	53	58	50	45
76	31	75	84	84	73	68	62	66	72
57	35	29	61	62	69	68	74	56	73
79	80	64	69	62	71	75	58	39	78
93	79	64	67	57	55	74	78	83	23
53	77	44	58	64	55	70	76	63	65
64	66	71	68	71	70	74	78	74	64
76	80	64	62	64	70	52	85	58	75
33	68	81	72	74	76	19	86	42	83
77	58	80	68	59	63	17	81	108	51
54	50	66	76	65	65	61	53	19	58
56	66	80	66	77	71	61	72	84	67
54	66	70	63	62	64	55	53	71	73
67	45	74	69	53	67	33	22	69	72
67	63	73	83	69	64	66	80	61	79
75	64	74	86	73	54	58	53	67	53
63	70	55	42	65	58	62	70	57	74
78	97	36	67	64	78	13	57	60	56
56	77	103	50	56	80	46	24	80	19
57	79	75	60	71	81	84	80	76	73
61	66	45	57	48	30	77	56	54	57
46	77	98	66	68	77	58	88	58	45
58	79	59	65	84	101	94	80	76	80
73	67	82	64	50	81	70	75	51	81
73	54	66	72	69	77	73	60	46	68
76	59	90	63	84	39	46	72	72	75
55	44	77	54	71	72	71	77	63	105
60	38	69	82	63	66	79	73	62	79
56	64	55	82	65	57	72	55	78	75
62	77	78	75	67	73	61	63	59	78
62	53	63	56	68	35	79	87	82	83
64	82	62	15	71	62	65	34	70	60
68	45	43	57	75	27	68	63	77	70
59	79	74	54	81	108	67	63	69	54
66	55	75	77	58	78	73	73	69	84
73	64	70	62	78	73	84	56	52	60
76	83	81	69	80	61	33	50	71	63
67	74	15	66	59	64	61	66	71	88
51	57	48	37	91	67	72	58	88	67
55	74	70	59	66	65	70	75	81	71
77	73	66	40	67	64	50	80	26	55
68	79	54	75	76	75	67	64	75	75
63	55	72	30	71	75	53	66	64	69
62	74	63	65	65	66	57	65	73	85
60	61	33	86	60	72	56	67	64	69
59	67	76	60	75	78	62	49	56	60
75	65	74	67	56	48	92	67	64	70
71	76	71	75	65	71	67	65	36	63
75	19	76	50	89	79	46	55	61	69
55	78	79	93	80	73	72	68	61	63
58	55	75	34	70	71	68	87	76	67
83	74	71	50	28	69	68	74	58	65
41	55	63	76	82	72	56	63	85	64
65	41	47	70	65	64	70	26	71	70
62	79	64	38	67	24	70	70	67	43
78	64	46	66	76	85	65	67	83	93
67	47	85	63	65	72	52	67	60	65
61	67	50	96	64	65	79	69	56	65
65	90	15	64	54	78	73	66	68	68
69	54	81	69	88	63	53	71	70	63
78	49	75	55	69	70	50	73	67	61
66	70	62	60	78	88	79	85	61	18
58	76	48	54	125	64	69	11	66	56
59	52	54	43	20	59	55	75	35	70
53	39	72	68	64	85	66	68	62	66
72	80	66	37	96	79	75	49	77	17
80	67	67	95	65	57	74	79	66	66
49	70	74	57	70	88	62	68	59	48
46	76	76	63	61	52	87	54	67	63
61	56	58	63	56	67	53	32	68	73
62	28	18	74	71	73	73	59	68	11
72	67	53	64	71	87	62	77	55	56
86	76	56	58	87	60	61	60	84	78
56	72	55	68	59	74	77	62	75	75
18	86	50	80	73	64	72	59	68	72
46	76	51	65	85	62	62	77	70	58
67	83	72	67	115	77	52	67	88	56
62	61	83	79	83	77	71	64	66	74
73	65	63	20	1	18	76	70	84	53
63	60	78	84	77	80	81	61	68	79
49	80	62	77	49	86	62	65	19	80
63	93	69	72	78	52	66	64	86	76
78	20	53	61	69	50	48	74	74	62
22	65	51	60	77	53	13	63	60	64
86	56	62	76	77	72	74	73	28	55
69	63	43	76	83	72	89	107	82	71
52	56	43	86	77	60	71	58	74	84
91	49	70	85	55	63	75	65	31	74
72	70	62	96	86	76	37	90	49	81
72	83	47	29	73	84	68	39	41	60
74	45	64	67	60	85	62	60	49	71
57	27	67	59	29	68	28	92	59	51
75	46	62	17	81	75	17	79	80	61
62	80	80	69	95	64	99	67	61	27
62	64	56	56	78	44	34	65	24	19
58	50	46	50	73	59	74	60	57	56
64	22	65	62	55	74	72	60	61	57
57	61	56	60	68	63	77	51	70	75
56	29	50	73	69	45	67	62	59	66
60	57	65	69	50	63	63	52	80	75
65	81	61	64	64	54	78	73	28	2
30	82	66	65	84	134	74	70	56	100
66	74	85	13	46	68	47	75	72	57
72	48	80	70	73	60	82	75	65	14
80	45	76	71	52	69	82	61	19	67
67	24	64	59	68	60	68	62	79	63
76	64	67	71	66	50	85	69	59	56
73	66	69	65	73	85	58	67	75	69
58	64	70	63	64	63	58	95	92	82
66	75	58	30	72	66	62	77	56	52
84	66	59	73	62	64	70	69	65	66
73	84	74	79	57	69	48	72	69	65
64	73	70	67	90	68	54	34	75	87
70	80	70	41	77	60	68	78	65	82
75	81	49	73	54	58	66	50	65	66
73	86	67	56	53	75	64	36	54	45
65	61	71	73	90	82	82	83	12	55
58	44	75	54	46	53	65	71	67	72
75	72	64	67	72	61	69	73	58	73
92	63	60	63	84	70	82	60	75	55
61	52	64	60	67	78	48	79	68	43
62	71	89	69	77	71	81	78	57	62
59	72	57	73	80	86	83	85	70	27
59	44	64	69	76	122	69	70	70	61
72	67	55	71	53	79	76	72	68	58
110	68	79	63	57	45	73	61	65	67
25	77	71	98	61	84	64	44	59	61
57	73	73	82	65	75	30	60	67	66
77	65	73	75	52	58	54	73	79	76
62	89	62	66	60	61	72	72	57	65
11	60	68	53	83	78	58	80	60	50
66	73	77	66	54	73	69	58	76	35
74	64	79	75	63	66	80	91	68	79
57	91	75	56	49	67	40	63	97	62
73	61	71	63	87	74	67	56	26	66
67	70	75	35	50	51	50	88	72	69
77	79	60	21	62	41	67	16	64	71
67	71	69	69	82	55	64	69	81	69
76	62	101	40	35	63	61	68	54	60
39	41	72	80	92	60	54	92	55	57
82	87	55	60	46	82	73	80	69	61
69	79	106	64	88	67	72	56	71	76
62	77	89	73	60	39	47	95	68	64
77	15	60	59	53	61	65	63	81	64
65	40	66	63	33	50	85	70	76	70
55	75	61	56	58	56	63	49	71	60
50	72	68	73	18	59	80	56	62	64
52	73	64	70	64	59	73	73	79	74
30	63	40	27	48	81	72	79	80	41
79	63	56	33	63	74	91	86	70	79
55	89	60	62	59	48	81	56	47	65
74	59	72	85	73	81	69	81	51	65
63	72	73	73	72	77	71	66	48	71
66	69	81	71	39	44	15	65	71	58
72	87	79	61	54	86	57	52	80	72
62	68	76	75	62	75	71	70	79	80
56	73	57	63	64	50	76	69	81	73
71	51	54	62	78	60	77	73	90	58
58	45	84	76	69	65	61	57	43	91
65	60	62	87	77	51	75	52	63	74
44	75	61	64	79	62	56	13	72	58
69	61	68	73	71	61	79	65	70	98
76	67	78	62	66	72	65	46	90	24
52	60	86	62	74	69	73	71	57	69
68	71	65	47	80	83	72	91	72	66
75	65	64	67	52	79	66	58	77	63
71	63	69	60	53	72	62	75	58	54
68	79	78	75	72	87	80	56	66	86
74	80	27	70	80	84	72	66	72	53
70	56	65	64	67	63	81	78	68	78
58	34	74	50	77	68	66	68	56	74
86	70	75	83	68	72	88	70	63	65
31	63	70	49	65	68	72	76	70	72
62	67	73	69	56	67	58	27	66	57
56	68	75	69	82	66	69	23	94	13
74	63	69	77	74	85	74	57	60	18
83	63	89	88	66	68	68	73	64	59
62	73	59	71	63	76	82	86	75	53
62	33	78	52	29	58	74	88	64	83
88	79	46	71	62	64	23	83	60	72
53	61	55	59	70	78	62	77	83	66
65	73	84	68	82	51	61	80	70	58
79	51	42	57	40	69	55	75	62	74
76	70	67	26	57	66	56	64	55	53
60	56	49	71	82	66	75	72	60	59
49	67	70	64	29	61	66	88	63	66
73	58	67	78	59	71	64	75	69	61
71	72	60	68	56	17	74	69	76	66
57	70	63	59	75	75	87	62	61	67
75	76	93	54	28	58	74	66	69	59
70	82	64	94	59	66	70	63	84	50
82	57	74	36	89	79	34	70	61	44
82	72	77	58	60	68	28	65	52	66
97	71	69	96	54	85	73	62	49	73
65	38	64	68	86	52	63	20	87	71
71	70	70	77	70	64	68	80	68	57
61	55	70	64	47	75	70	71	63	64
77	70	73	33	59	66	64	97	59	61
55	31	65	74	59	62	74	53	65	78
91	66	82	74	56	63	75	67	80	71
60	70	55	75	36	59	80	95	53	65
73	11	59	90	77	77	75	65	87	61
72	69	88	90	51	61	64	86	71	78
56	57	69	43	72	67	73	39	84	47
70	65	78	70	74	59	81	82	33	85
61	81	71	64	67	84	65	68	63	84
61	78	75	57	64	84	22	57	62	110
53	67	75	45	67	62	70	48	63	60
84	77	72	81	86	62	34	78	79	62
66	64	54	51	64	82	76	58	74	79
63	66	62	86	74	65	59	57	62	34
65	60	21	64	44	74	73	11	41	59
71	51	67	61	33	74	62	68	82	56
57	82	82	65	58	49	77	50	70	67
57	4	69	75	76	86	51	67	57	61
71	76	70	64	70	65	81	62	64	44
73	78	62	79	28	80	75	29	71	53
76	87	72	62	37	64	67	71	72	44
71	57	64	17	84	78	63	67	61	76
73	135	59	56	65	60	75	15	57	59
78	77	60	63	66	80	58	73	74	76
74	68	83	76	57	75	74	61	70	78
69	71	70	64	65	53	66	57	55	84
71	32	71	73	65	78	83	65	62	48
88	58	63	91	76	63	58	63	75	44
12	63	73	69	85	68	56	90	18	65
75	62	94	68	59	68	68	68	75	45
83	59	63	72	68	73	51	94	79	66
41	62	82	73	76	57	59	72	92	59
86	67	25	55	76	57	83	63	78	62
60	59	62	21	74	61	83	148	44	66
57	76	76	46	75	57	84	62	39	47
83	70	44	82	66	65	63	79	61	51
53	68	35	57	76	53	51	57	24	65
62	50	59	77	64	46	60	85	77	71
74	27	62	64	79	53	64	81	76	61
85	64	85	87	76	67	43	59	72	70
60	58	58	57	78	73	66	69	42	54
56	67	73	70	50	50	65	73	84	40
73	52	53	63	67	76	51	68	77	72
53	63	76	51	19	70	71	72	49	75
79	69	84	61	66	65	71	84	59	65
74	77	75	56	58	29	58	71	80	59
73	82	61	28	69	75	54	37	53	65
72	81	74	59	78	56	61	64	81	76
62	70	67	40	74	93	58	77	33	23
55	67	78	49	84	80	67	69	77	65
53	67	46	56	88	61	62	39	56	67
78	63	56	64	63	60	55	76	74	68
64	60	70	66	55	76	82	59	59	42
79	64	90	79	66	69	87	53	51	4
62	59	73	71	62	84	80	63	74	68
72	74	50	68	72	65	74	73	75	66
83	60	69	25	58	65	32	80	60	60
80	66	67	64	74	15	69	70	63	74
65	66	73	79	64	63	50	90	66	93
77	49	61	63	76	91	56	75	1	15
55	67	58	68	74	58	57	46	66	75
61	73	58	45	54	37	59	75	75	67
58	76	63	67	80	65	54	71	79	63
81	28	65	74	70	71	58	77	59	64
61	87	72	79	55	58	63	59	72	88
77	6	53	68	21	42	60	52	59	29
77	95	84	80	75	79	73	60	38	55
63	78	52	66	66	76	51	52	76	88
65	66	64	75	61	58	30	72	51	61
67	74	73	62	79	64	62	72	75	57
74	72	38	56	65	82	51	68	67	64
83	74	78	73	72	55	63	55	78	66
31	15	81	69	49	56	55	78	91	64
89	60	82	63	64	80	70	53	65	62
66	70	31	66	77	71	82	21	67	90
[truncated: 819,819+ more rows]

## Sheet: Figure 2b
0
1
1
1
1
1
1
1
1
1
1
1
1
1
1
1
0.918138
1
1
1
1
0.984979
1
1
1
1
1
1
1
1
1
1
1
1
1
1
1
1
1
1
1
1
1
1
1
1
1
1
1
1
1
1
1
1
1
1
1
1
1
1
1
1
1
1
1
1
1
1
1
1
1
1
1
1
1
1
1
1
1
1
1
1
1
1
1
1
1
1
1
1
1
1
1
1
1
1
1
1
1
1
1
1
1
1
1
1
1
1
1
1
1
1
1
1
1
1
1
1
1
1
1
1
1
1
1
1
1
1
1
1
1
1
1
1
1
1
1
1
1
1
1
1
1
1
1
1
1
1
1
1
1
1
1
1
1
1
1
1
1
1
1
1
1
1
1
1
1
1
1
1
1
1
1
1
1
1
1
1
1
1
1
1
1
1
1
1
1
1
1
1
1
1
1
1
1
1
1
1
1
1
1
1
1
1
1
1
1
0.393805
1
1
1
1
1
1
1
1
1
1
1
1
1
1
1
1
1
1
1
1
1
1
1
1
1
1
1
1
1
1
1
1
1
1
1
1
1
1
1
1
1
1
1
1
1
1
1
1
1
1
1
1
1
1
1
1
1
1
1
1
1
1
1
1
1
1
1
1
1
1
1
1
1
1
1
1
1
1
1
1
1
1
1
1
1
1
1
1
1
1
1
0.59928
0.98154
1
1
1
1
1
1
1
0.102049
1
1
1
1
1
1
1
1
1
1
1
1
1
1
1
1
1
1
1
1
1
1
1
1
1
1
1
1
1
1
1
1
1
1
1
1
1
1
1
1
1
1
1
1
1
1
1
1
0.143958
1
1
1
1
1
1
1
1
1
1
1
1
1
1
1
1
1
1
1
1
0.925926
1
1
1
1
1
1
1
1
1
1
1
1
1
1
1
1
1
1
1
1
1
1
1
1
1
1
1
1
1
1
1
1
1
1
1
1
1
1
1
1
1
1
1
1
1
1
1
1
1
0.677419
1
1
1
1
1
1
1
1
1
1
1
1
1
1
1
1
1
1
1
1
1
1
1
1
1
1
1
1
1
1
1
1
1
1
1
1
1
1
1
1
1
1
1
1
1
1
1
1
1
1
1
1
1
1
1
1
1
1
1
1
1
1
1
1
1
1
1
1
1
1
1
1
1
1
1
1
1
1
1
0.261649
1
1
1
1
1
1
1
1
1
1
1
1
1
1
1
1
1
1
1
1
1
1
1
1
1
1
1
1
1
1
1
1
1
1
1
1
1
1
1
1
1
1
1
1
1
1
1
1
1
1
1
1
1
1
1
1
1
1
1
1
1
1
1
1
1
0.723711
1
1
1
1
1
1
0.987571
1
1
1
1
1
1
1
1
1
1
1
1
1
1
1
1
1
0.477124
1
1
1
1
1
1
1
1
1
1
1
1
1
1
1
1
1
1
1
1
1
1
1
1
1
1
1
1
1
1
1
1
1
1
1
1
1
1
1
1
1
1
1
1
1
1
1
1
1
1
1
1
1
1
1
1
1
1
1
1
1
1
1
1
1
1
1
1
1
1
1
1
1
1
1
1
1
1
1
1
1
1
1
1
1
1
1
1
1
1
1
1
1
1
1
1
1
1
1
1
1
1
1
1
1
1
1
1
1
1
1
1
0.497933
1
1
1
1
1
1
1
1
1
1
1
1
1
1
1
1
1
1
1
1
1
1
1
1
1
1
1
1
1
1
1
1
1
1
1
1
1
1
1
1
1
0.209402
1
1
1
1
1
1
1
1
1
1
1
1
1
1
1
1
1
0.496192
1
1
1
1
1
1
1
1
1
1
1
1
1
1
0.855625
1
1
1
1
1
1
1
1
1
1
1
1
1
1
1
1
1
1
1
1
1
1
1
1
1
1
1
1
1
1
1
1
1
1
1
1
1
1
1
1
1
1
1
1
1
1
1
1
1
1
1
1
1
1
1
1
1
1
1
1
1
1
1
0.385706
1
1
1
1
1
1
1
1
1
1
1
1
1
1
1
1
0.226753
1
1
1
1
1
1
1
1
1
1
1
1
1
1
1
1
1
1
1
1
1
1
1
1
1
1
1
0.39335
1
1
1
1
1
1
1
1
1
1
1
1
1
1
1
1
1
1
1
1
1
1
1
1
1
1
1
1
1
1
1
1
1
1
1
1
1
1
1
1
1
1
1
1
1
1
0.472875
1
1
1
1
1
1
1
1
1
1
1
1
1
1
1
1
1
1
1
1
1
1
1
0.77494
1
1
1
1
1
1
1
1
1
1
1
1
1
1
1
1
1
1
1
1
1
1
1
1
1
1
1
1
1
1
1
1
1
0.888372
1
1
1
1
1
1
1
1
1
1
1
1
1
1
1
1
1
1
1
1
1
1
1
1
1
1
1
1
1
1
1
1
1
1
1
1
1
1
1
1
1
1
1
1
1
1
1
1
1
1
1
1
1
1
1
1
1
1
1
0.542201
1
1
1
1
1
1
1
1
1
1
1
1
1
1
1
1
1
1
1
1
1
1
1
1
1
1
1
1
1
1
1
1
1
1
1
1
1
1
0.971799
1
1
1
1
1
1
1
1
1
1
1
1
1
1
1
1
1
1
1
1
1
1
1
1
1
1
1
1
1
1
1
1
1
1
1
1
1
1
1
1
1
1
1
1
1
1
1
1
1
1
1
1
1
1
1
1
1
1
1
1
1
1
1
1
1
1
1
1
1
1
1
1
1
1
1
1
1
1
1
1
1
1
1
1
1
0.966746
1
1
1
1
1
1
1
1
1
1
1
1
1
1
1
1
1
1
1
1
1
1
1
1
1
1
1
1
1
0.484241
1
1
1
1
1
1
1
1
1
1
1
1
1
1
1
1
0.307281
1
1
1
1
1
1
1
1
1
1
1
1
1
1
1
1
1
1
1
1
1
1
1
1
1
1
1
1
1
1
1
1
1
1
1
1
1
1
1
1
1
1
1
1
1
1
1
1
1
1
1
1
1
1
1
1
1
1
1
1
1
1
1
1
1
1
1
1
1
1
1
1
1
1
1
1
1
1
1
1
1
0.201201
0.726727
1
1
1
1
1
1
1
1
1
1
1
1
1
1
1
1
1
1
1
1
1
1
1
1
1
1
1
1
1
1
1
1
1
1
1
1
1
1
1
1
1
1
1
1
1
1
1
1
1
1
1
1
1
1
1
1
1
1
1
1
1
1
1
1
1
1
1
1
1
1
1
1
1
1
1
1
1
1
1
1
0.384036
1
1
1
1
1
1
1
1
1
1
1
1
1
1
1
1
1
1
1
1
1
1
1
1
1
1
1
1
1
1
1
1
1
1
1
1
1
1
1
1
1
1
1
1
1
1
1
1
1
1
1
1
1
1
1
1
1
1
1
1
1
0.65976
1
1
1
1
1
1
1
1
1
1
1
1
1
1
1
1
1
1
1
1
1
1
1
1
1
1
1
1
0.371826
1
1
1
1
1
1
1
1
1
1
1
1
1
1
1
1
1
1
1
1
1
0.54456
1
1
1
1
1
1
1
1
1
1
1
1
1
1
1
1
1
1
1
1
1
1
1
1
1
1
1
1
1
1
1
1
1
1
1
1
1
1
1
1
1
1
1
1
1
1
1
1
1
1
1
1
1
1
1
1
1
1
1
1
1
1
1
1
1
1
1
1
0.162145
1
1
1
1
1
1
1
1
1
1
1
1
1
1
1
1
1
1
1
1
0.639681
1
1
1
1
1
1
1
1
1
1
1
1
1
1
1
1
1
1
1
1
0.436047
1
1
1
1
1
1
1
1
1
1
1
1
1
1
1
1
1
1
1
1
1
1
1
1
1
1
1
1
1
1
1
1
1
1
1
1
1
1
1
1
1
1
1
1
1
1
1
1
1
1
1
1
1
1
1
1
1
1
1
1
1
1
1
1
1
1
1
1
1
1
1
1
1
1
1
1
1
1
1
1
1
1
1
1
1
1
1
1
1
1
1
1
1
1
1
1
1
1
1
1
1
1
1
1
1
1
1
1
1
1
1
1
1
1
1
1
1
1
1
1
1
1
1
1
1
1
1
1
1
1
1
1
1
1
1
1
1
1
1
1
1
1
1
0.965217
1
1
1
1
1
1
1
1
1
1
1
1
1
1
1
0.992552
1
1
1
1
1
1
1
1
1
1
1
1
1
1
1
1
1
1
1
1
1
1
1
1
1
1
1
1
1
1
1
1
1
1
1
1
1
1
0.979502
1
1
1
1
1
1
1
1
1
1
1
1
1
1
1
1
1
1
1
0.814679
1
1
1
1
1
1
1
1
1
1
1
1
1
1
1
1
1
1
0.959854
1
1
1
1
1
1
1
1
1
1
1
1
1
1
1
1
1
1
1
1
1
1
1
1
1
1
1
1
1
1
1
1
1
1
1
1
1
1
1
1
0.154381
1
1
1
1
1
1
0.252242
1
1
1
1
1
1
1
1
1
1
1
1
1
1
1
1
1
1
1
1
1
1
1
1
1
0.569243
1
1
1
1
1
1
1
1
1
1
1
1
0.986759
1
1
1
1
1
1
1
1
1
1
1
1
1
0.454656
1
0.503268
1
1
1
1
1
1
1
1
1
1
0.99203
1
1
1
1
1
1
1
1
1
1
1
1
1
1
1
1
1
1
1
1
1
1
1
1
1
1
[truncated: 882,409+ more rows]

## Sheet: Figure 2d
value	data type	type
101038	Dorado with Trim	Unsupported
6228	Dorado with Trim	Supported
101076	Dorado w/o Trim	Unsupported
6228	Dorado w/o Trim	Supported
5180	DC	Unsupported
4664	DC	Supported
4912	Dorado with Trim + DC	Unsupported
4666	Dorado with Trim + DC	Supported

## Sheet: Figure 2e
0
9.36
10
6.56
8.85294
7.56
9.24
10.1212
8.58823
10.7949
9.93507
12.7778
5.83333
6.65217
13.9412
7.87324
14.6049
12.9444
14.05
5.67347
8.52381
10.25
11.8493
7.33333
7.41667
13.3538
11.8261
7.25532
13.9855
12.2344
10.26
10.8861
12.6154
6.75
11.0161
8.84146
9.80247
7.56097
9.86458
15.95
12.0488
9.59091
8.9863
13.3626
10.6316
10.0625
9.75343
11.4118
8.63218
2.76
7.67105
10.9079
14.2921
10.76
8.7451
7.50877
6.28333
9.71951
10.0182
11.2958
4.83674
12.6866
6.19718
9.59702
12.0172
8.94366
6.67647
12.6486
9.82692
11.6596
6.55738
4.68966
9.15385
14.6061
11.4
7.73333
10.2561
6.74242
11.4394
6.31818
7.5
8.65574
11.75
8.94937
9.33784
5.85714
11.6087
14.3171
10.6
6.23404
8.51852
13.1781
13.68
10.5556
13.033
8.65672
8.11111
8.62791
8.85714
15.4194
12
13.2468
12.0769
11.6047
7.86567
10.1622
9.80851
10.4308
11.0152
8.94444
15.7143
15.4717
8.42188
10.6618
11.3671
8.69444
18.8667
8.22472
4
10.0247
8.90909
8.20339
8.28378
10.1081
16.3803
6.21053
8.86666
12.125
5.91935
10.125
11.6316
7.72059
4.46154
11.1974
3.78947
12.8438
10.875
16.3623
11.8642
10.6667
10.5517
7.59091
5.19672
11.6364
10.6944
11.9286
10.1562
9.61538
11.8571
7.16949
11.24
5.83929
15.6275
12.9231
7
12.5206
8.15
4.72857
8.96296
11
8.24675
10.7936
9.40984
6.36842
12.5631
8.20408
8.53333
9.77333
7.92857
12.282
4.8125
10.171
12.5185
16.9882
13.1194
6.46667
14.8611
8.35443
11.1139
9.07042
11.8525
10.1446
7.29787
11.9219
9.66667
7.72059
13.36
9.19697
10.3143
8.48571
7.30612
14.2658
11.2667
10.6842
13.375
10.2361
7.52778
10.4559
8.5493
13.4535
9.09722
8.93548
10.7368
8.73171
9.9661
15.1538
13.5909
12.2569
10.0446
10.1852
14.1
11.625
9.77273
8.67567
13.7125
6.06667
13.5
11.6933
7.83784
12.2949
10.0575
12.4231
12.5875
7.85965
13.0105
9.21622
9.88236
8.82353
10.8052
12.9221
3.71429
8.90476
8.89888
6.54546
11.3333
10.0769
10.6351
8.2037
13.0441
10.1429
11.6429
5.23438
8.37879
8.75
8.86666
7
11.443
4.71154
14.5672
7.47297
7.52128
10.8583
6.95385
13.1266
9.69231
9.60811
9.61728
9.1
10.3667
12.6104
17.1875
9.82759
8.87324
5.78688
12.3103
8.78571
5.46667
9.87838
7.30667
7.86441
6.78788
8.1746
9.08772
10.5167
10.3906
14.9571
10.3291
5.64286
11.1176
13.8118
6.30769
8.44828
8.78261
8.52459
12.0625
10.7188
8.29268
11.2031
13.2073
13.7778
12.5
7.21312
11.0494
12.6852
8.98592
10.5357
9.50667
12.5059
10.5128
10.2024
11.0167
6.55
8.42373
5.47457
11.443
9.14062
8.35
12.4898
13.4177
8.8
9.25
4.78947
7.51667
4.325
8
12
11.5541
7.37234
13.0521
5.45
9.39743
9.71429
11.2949
15.141
11.7576
12.8451
8.4
10.9324
9.9375
3.86207
12.0823
13.35
12.7297
18.8533
11.0625
9.27692
10.2609
9.92857
8.88462
9.9
11.4444
11
8.24324
17.8169
10.5902
8.97183
11.3553
5.46667
9.5082
8.57954
9.88607
6.43333
6.63235
11.6522
10.6962
13.2027
11.186
9.28378
7.11594
13.1184
11.3125
7.2807
11.5
10.1429
6.73333
7.65278
8.6
10.1912
8.31944
6.59091
12.6224
9.19403
7.84211
2.48387
12.3067
10.5833
9.19718
10.1765
8.98684
10.5811
15.0784
6.57812
9.66667
12.3944
13.6421
10.52
12.1528
4.89062
11.2286
8.08219
6.01389
11.2687
10.8615
12.7368
12.4737
7.16667
5.26667
12.5846
12.6154
6.85366
7.08333
13.6167
11.8906
8.29091
7.51515
7.76923
8.33333
13.9242
7.54902
11.5811
6.37037
15.8182
8.77419
9.96552
10.9016
16.8621
9.81538
4.85
11.2593
13.2889
9.875
6.76744
11.475
7.38889
8.31818
15.3924
16.9079
9.29167
6
10.0357
8.42308
3.73333
11.5357
11.44
10.0806
8.01408
6.79487
11.6364
7.72308
9.06944
11.9014
8.14103
9.03846
12.4487
19.5395
14.2405
8.42222
9.52727
10.1111
14.6753
6.68421
12.5366
10.5758
11.8072
6.4717
7.75309
10.3377
6.63636
13.1875
10.2931
7.74138
10.3457
6.85714
6.98182
11.2167
6.09836
14.2958
13.1449
12.069
10.6774
10.6154
13.4603
7.91228
15.1975
7.05714
5.93333
15.5395
10.4737
10.9118
10.2692
9.29167
11.4535
13.9702
11.5823
5.12
13.0658
8.5303
8.11688
11.3607
9.08571
9.59016
9.01695
8.88
11.4355
5.90625
14.8906
5.72152
8.42105
15.5429
4.53333
9.24615
12.2899
11.65
6.44444
5.30986
6.71429
9.63636
8.04615
7.84615
11.7162
6.9
8.59783
10.2603
10.9688
7.11111
9.23529
7.81034
15.9878
7.24286
7.32558
7.79412
12.8295
13.1806
14.7471
15.8235
9.92857
9.70176
7.89011
12.3444
9.54167
7.43548
11.6118
12.5333
11.0385
13.7711
6.04651
8.15789
8.01471
9.94444
11.625
12.0597
13.6842
12.3214
4.57692
11.2442
6.1
10.6044
9.525
9.90323
14.7262
6.31034
11.0167
7.58333
7.38462
9.23881
10.6104
7.74603
12.7344
10.6
6.21312
11.125
7.75
8.59091
9.90909
13.1449
9.16456
14.1792
9.92
14.5357
6.58904
6.53623
5.06154
8.16438
13.2237
9.19737
11.7391
4.84615
14.2105
14.1687
11.6986
8.70588
9.79105
6.41935
10.5069
4.23809
15.3375
7.93846
14.9467
9.04688
6.88
8.07692
8.24194
12.2517
12.5059
9.93333
10.5663
14
9.75325
12.5526
9.87273
10.7527
11
4.41667
12.359
8.84375
8.26229
9.46316
11.5606
9.69355
19.9531
6.41177
12.5333
8.24324
12.5256
11.2899
9.9589
13.7447
9.25
10.6923
9.36111
9.5
11.3151
12.9855
9.8
14.3115
7.33333
8.95745
8.2
10.5152
5.96774
10.8281
19.1875
5.19737
13.8219
13.6267
11.2105
10.9444
5.95
11.2
9.33333
14.241
6.5
8.96825
10.5
9.85455
7.05263
12.96
13.4189
13.079
13.2174
14.9787
15.6842
5.63636
8.1039
10.4267
14.3784
11.4643
12.525
11.7671
6.33333
11.5333
11.8696
7.56626
10.1609
12.7812
7.73333
12.5373
6.42857
7.77334
9.25581
8.28571
8.32258
16.9359
6.76271
7.97403
5.52941
7.25
12.5316
12.8989
7.5
8.84415
6.77941
4.9375
12.3585
9.11666
9.5641
13.1688
10.3175
11.3043
11.8375
11.1026
8.51471
11.0233
18.9062
11.5
12.4286
4.29412
10.6727
6.425
14.4545
7.60784
6.75806
2.27778
10.2593
8.57333
12.1781
12.0667
10.9403
8.10938
9.6875
11.234
9.17105
8.98214
7.45
13.8
11.8947
13.0328
10.9242
9.19444
7.36364
10.5652
6.64
7.83099
6.41935
7.45783
13
10.0806
10.125
13.2
10.8088
11.1786
9.49296
9.22388
6.27869
14.88
12.525
10.7231
10.0947
9.32076
8.58333
16.7273
10.96
5.8
6.23333
6.71642
8.70968
12.1905
10.8902
11.6957
4.3125
8.93846
5.4375
9.78261
7.46296
3.61538
14
8.80953
6.63265
12.86
9.07143
8.5
6.15789
10.1143
8.3
14.7857
12.4875
15.4545
9.38
8.37143
7.19298
7.12676
12.4324
9.38028
13.2174
13.1231
11.36
11.45
8.98039
11.8987
11.2593
11.6
9.15585
6.63636
5.85
9.13559
9.52459
10.5263
8.14286
11.8429
8.58333
12.4054
7.19048
7.06
11.5976
9.86842
8.31818
13.9697
10.1695
10.4583
8.98413
12.4286
8.2931
8.175
11.3455
7.07792
13.5263
11.4533
14.4598
10.7714
8.32203
8.54286
8
11.5526
9.12903
7.70454
6.33333
7.68421
9.33784
8.85075
7.6353
8
11
13.9259
5.33333
9.07692
11.2206
9.25974
6.69014
11.7467
14.2073
18.493
9.08571
14.9859
10.1852
9.16177
7.66667
11.9383
9.125
6.11321
3.53846
9.21519
9.55953
8.60494
9.26316
17.0506
5.32558
8.57895
8.16438
11.3623
6.73333
12.8913
10.7045
6.92308
12.2698
10.2469
8.90698
11.6818
9.77143
7.30645
13.9286
10.5161
3.875
7.56962
9.33333
10.1846
8.06558
14.8429
9.2029
10.2069
7.55263
8.94737
6.36
14.45
6.66667
12.3684
11.9123
13.9571
11.3438
9.36
12.4783
12.2857
8.80597
6.94444
10.6349
11
2.62
12.1918
10.4815
9.69231
16.1622
4.66667
7.2029
12.1833
10.4247
11.0145
12.5593
12.2353
11.4194
10.3492
9.07407
9.92208
8.55224
12.5
5.21875
11.2154
7.15556
9
9.15385
15.619
9.79032
8.02857
12.1724
5.47368
11.1125
4.8
12.9167
12.6173
11.9481
10.1702
12.5455
14.1765
9.65789
8.38667
12.9362
9.89855
12.9863
6.75
6.39726
9.93903
12.8571
6.88462
5.20968
11.5875
7.37931
8.35484
15.7983
9.01333
13.2466
14.6
5.64706
11.9186
10.5172
10.4769
14
12.7273
13.6615
12.7826
11.1333
7.76923
10.5373
7.03922
7.6
9.8125
8.24
11.1463
8.30645
9.53333
9.54717
11.1389
8.34667
8.77647
6.18033
5.30508
12.4429
7.19718
12.3117
5.08621
10.403
7.95714
6.55814
6.46341
6.30882
12.6104
6.92647
7.09722
12.6479
9.98182
9.18919
9.92647
9.78788
7.19718
12.3881
10.9014
5.67742
6.64865
5.4
9.51316
7.21569
13.9457
12.1579
14.2614
8.16177
4.67241
7.8254
5.61111
8.5
8.73611
10.8235
9.37879
7.45454
5.31147
12.141
10.4667
8.46053
8.16667
9.37838
11.3881
12.6
12.5904
18.5
13.1846
7.47826
7.69492
17.5634
7.98837
15.661
9.45161
9.7931
6.41026
11.3605
13.3077
9.91429
12.1625
10.8281
7.95385
10.033
8.66
7.92222
10.5176
7.75714
9.65517
10.6667
6.20513
11.4444
15.4667
7.42857
10.8101
11.0563
9.64615
10.0133
8.18033
11.2632
11.35
12.4737
13.7551
6.08333
9.38158
8.08333
11.2923
15.0685
10
6.95833
15.1707
6.72727
12.4054
8.08451
12.5556
8.21053
7.9307
7.8125
8.3871
7.75
11.625
9.15625
9.37705
7.8
9.62069
8.5942
6.58974
9.98387
6.39286
10.6591
9.47297
10.2368
10.0635
8.225
12.358
13
6.7
9.97368
6.53125
7.17143
7.38806
7.1087
7.24286
16.597
7.6875
10.4762
2.83333
8.86764
8.41935
11.597
10.9136
8.1625
11.3281
10.4935
10.25
9.18605
11.9231
11.5833
10.1613
11.1304
9.23729
7.38462
5.93651
7.53012
6.42029
10.5778
11.5783
5.86207
5.54839
11.718
8.21212
8.8125
5.08696
13.7344
13.1429
5.58065
10.8254
10.5658
10.8696
7.42105
8.5
10.0822
10.5692
11.5529
11.0882
9.0625
14.2143
13.3889
16.3548
7.37037
12.8429
8.2973
4.71429
7.27848
10.3415
7.21429
12.642
10.0556
11.7273
5.70238
13.3288
7.41177
9.73077
9.98877
11.873
7.94444
10.0562
10.8889
11.9231
7.38235
6.66667
10.3194
11.5846
16
12.9861
11.0952
14
10.0625
15.875
6.5
6.53333
5.86154
8.97561
10.2687
11.5301
6.25
7.49254
5.70833
9.32812
13.6119
12.8052
9.47222
16.2609
6.11111
7.94444
12.6364
8.45312
8.37838
7.22388
4.59091
5
12.8313
11.9697
10.6897
8.43421
8.64583
8.34426
6.65672
9.74468
9.43859
5.21429
11.1944
11.1
8.53846
9.22581
11.92
13.5
8.62264
9.29412
7.70833
5.72727
11.5593
9.6508
7.38462
17.9091
15.1045
9.2973
5.58929
12.3626
6.18421
12.3867
10.8246
6.83929
8.63492
4.8718
6.39583
15.0119
8.88135
9.01282
10.6429
12.8864
9.39286
7.02857
11.4706
10.4706
13.622
5.06452
11.1519
8.59091
5.88372
14.7653
9.4
8.63889
9.76712
10.3429
11.6389
9.11666
11
11.38
11.519
10.6835
12.3167
10.44
10
12.3696
11.3582
12.6489
13.8219
7.73333
11.5818
11.6508
10.642
19
10.3696
10.6733
4.51351
8.56716
9.77465
5.57143
8.89333
4.62069
6.62686
14.7416
13.2436
11.9041
8.18518
5.27273
9.38334
8.80808
8.04167
8.375
5.28571
10.3662
6.01695
9.56716
6.625
7.625
7.96104
6.5625
8.875
13.6875
11.0385
5.83871
8.94805
11.8462
13.1912
11.5208
11.8261
8.90323
7.59375
11.1071
9.55263
8.23077
7.82667
16.9231
11.4068
8.51042
8.29851
14.7183
10.1053
11.6087
9.3
9.15278
12.8846
8.21667
10.8824
6.34286
10.4819
10.8101
10.3896
9.14444
15.1129
9.78261
9.82052
8.61111
4.39394
8.53012
8.76
8.07692
7.69231
7.59259
15.2064
10.5733
11.8923
10.2105
3.64286
12.0517
9.14286
10.2556
6.70667
8.67213
6.2093
9.90698
18.2533
10.3188
7.93507
5.89583
11.1892
11.5593
4.75
12.7647
12.3704
7.9011
11.5067
7.46575
7.72727
7.5625
12.4819
4.96721
3.94286
9.0597
13.6538
13.8085
11.5349
10.6538
5
4.38889
13.1014
8.83333
13.4268
11.8
8.9375
10.381
6.63095
9.2
7.17647
7.59016
6.94937
12.0889
12.8026
10.0508
6.13433
9.74627
13.0685
9.88236
8.21622
7.58209
8.08
6.06061
10.2203
10.2462
13.6267
9
9.33784
7.41667
13.7123
12.4021
14.4416
6.96363
9.62026
10.3165
9.71622
10.7719
7.6
10.3651
8.30909
10.1148
9.32911
8.72727
11.0923
11.2222
6.92857
9.37705
7.33333
9.54667
7.78125
5.45312
11.1944
11.2143
11.4531
6.55814
12.9
7.22414
14.0795
12.1807
8.76119
6.15385
6.61538
12.6076
13.4348
10.2833
11.8846
8.65385
14.65
10.6733
9.80597
13.0986
11.3846
7
9.80303
6.94643
9.10204
11.8625
7.96774
11.5484
11.5224
12.7703
11.1594
9.29167
11.2456
10.9296
12.0274
8.98734
11.4074
4.28571
12.1744
9.55932
10.381
12.7059
9.38028
12.9855
6.18644
14.1392
11.4
11.3064
7.38272
10.6441
5.125
7.88889
9.35
7.04495
12.7143
16.0435
9.70588
9.75758
7.7193
10.6
8.78462
9.13924
7.84906
14.1486
8.12676
7.64706
9.10989
6.6875
5.81538
7.38095
8.65217
11
13.0417
8.57778
16.4366
12.7013
12.4348
4.4058
10.2381
10.75
8.20968
10.8
16.2034
7.11765
14.1667
11.7121
12.3305
14.5
5.43835
5.65217
5.95652
9.59211
7.34783
8.65909
10.36
6.75385
10.0152
11.9868
11.2429
11.5571
9.34246
5.44737
9.95
9.58975
10.8947
12.375
10.7647
10.2841
11.4079
6.05
13.6575
7.09091
14.6429
8.5
6.80952
8.95588
9.05
10.7333
10
8.17143
15.1967
9.6962
5.45454
8.27869
12.7833
9.97368
13
9.34177
13.7297
5.11765
6.45
9.38236
9.17857
8.53846
12.3333
7.03773
12.9885
9.04938
8.47059
11.0294
11.3182
10.3333
8.52778
13.7093
7.36508
13.2542
11
9.25317
11.4265
13.6087
8.49315
10.1364
10.8667
9.18572
4.76389
12.1053
9.94521
11.0375
8.89189
12.5806
7.38028
10.661
6.93103
11.9884
9.46667
6.88235
13.0822
8.27419
12.7791
4.85714
7.33823
11
10.4348
5.35294
9.74242
6.63044
7.09524
9.42623
9.92593
7.37288
13.7848
9
10.2113
8.68572
7.71429
9.47826
10.026
10.2361
13.3051
8.28049
6.5625
9.69231
6.7
8.95454
9.17647
13.4722
7.87755
14.3214
8.84906
8
9.64516
4.80645
12.0294
14.5325
10.9125
7
24.9333
8.64865
6.24138
10.8654
13.6324
5.5
10.5974
10.039
11.7317
9.8718
16.5444
7.13208
10.3846
10.1905
13.64
9.8
9.95238
10.0455
13.5692
9.94828
9.47826
15.1552
8.91803
9.77941
12.4182
11.7808
9.40625
10.9333
5.67742
8.01449
6.35294
12.6522
5.54839
6.55405
12.1548
5.6
9.88135
9.45714
8.89209
11.0875
9.65517
7
10.3415
13.7375
4.48387
17.1644
9.45205
11.0843
11.0727
15.8163
5
13.5079
10.8507
7.61111
9.5082
10.8684
10.25
7.725
6.37209
7.16471
10.5069
6.51389
12.8608
10.3636
11.5
11.9615
6.52174
11.8986
7.07353
10.5185
5.8254
8.18966
6.36923
12.4545
7.69231
7.22034
8.5
9.35714
9.0303
14.6471
12.2877
12.2353
9
11.8871
12.6667
11.7077
5.64615
6.2069
12.4286
9.83333
11.8861
9.11267
8.15493
5.73438
7.69231
9.17977
8.97102
11.5915
10.1739
8.62857
13.1714
7.81428
10.6429
5.36735
8.04839
8.05797
9.53333
9.47675
9.58621
16.6667
7.86154
8.4697
9.7
11.0175
11.2353
16.7397
8.83333
8.35714
13.3059
16.9865
17.2778
15.6119
7.38182
8.67308
12.1231
5.94737
13.8
13.0563
11.6076
9.73016
6.05
10.0732
10.5474
12.0556
10.1154
9.36364
14.1507
3.15789
12.6092
1.36842
13
9
11.5833
9.3
9.36842
8.06061
14.6029
12.4143
8.05405
8.45882
11.8125
15.2206
9.87209
8.6962
9.33823
11.7429
11.4521
7.35443
14.3284
9.7347
11.1961
7.76667
8
6.71831
10.7766
9.21918
11.7143
15.5139
11
16.2329
10.7639
13.2
8.80282
11.7831
12.0814
8.67567
9.09756
11.0508
13.8133
8.49123
10.569
5.6
4.21127
6.625
5.10959
2.46154
10.8986
6.48235
9.75385
9.51613
12.2308
12.8571
3.86666
10.0741
9.45
11.4138
9.14815
8.70787
10.1667
12.8082
10.5333
15.6667
12.6034
7.04546
12.8267
13.382
8.35714
8.60714
11.1324
5.68966
12.5904
9.8125
7.9
9.24359
6.35821
13.4308
9.90909
8.47297
10.5775
10.9647
12.4225
6.7451
12.6389
12.3016
11.8046
12.4884
11.4203
5.77778
12.6477
12.7826
9.95294
12.2931
6.51613
9.2069
12.2
10.3922
7.1791
9.30953
6.81944
12.0928
14.6849
10.6216
13.0127
11.2125
8.65278
12.1719
6.42857
6.7451
15.1207
9.88135
9.5
10.2838
8.21739
7.81333
9.2676
10.8393
7.12
5.67308
9.29231
8.14706
10.3158
12.1233
12.0328
9.91111
8.61039
11.0676
10.6506
15.2564
8.90909
4.70371
4.29487
7.30667
16.7059
11
9.66667
11.4217
7.2043
11.2174
8.51948
8.06349
10.4828
10.3947
9
10.2917
3.94118
6.59091
8.3
7.85714
8.11321
5.25926
9.8116
6.94545
14.1084
9.20312
13.4657
13.8571
9.25
9.4375
9.49275
9.34375
10.908
6.46429
9.31646
6.23077
5.77778
11.7467
11.383
8.84415
12.9286
6.57895
9.87059
7.5
8.16667
15.0137
8.28358
12.2167
7.87879
5.83333
11.726
5.65714
7.02
7.79167
15.8519
6.04651
7.92
7.84483
7.92157
6.83133
17
4.5
7.02778
6.83019
9.82609
8.4697
12.4462
13.6375
17.8947
4.63636
8.15094
10.7475
8.89394
15.0635
10.5526
9.82353
8.42857
9.87879
8.57692
10.0526
8.26582
9.77333
10.625
8.34615
6.97183
6.42253
2.33333
12.1268
9.61538
12.039
5.5
9.4058
9.08065
13.5645
8.64516
11.859
7.71111
10.5135
10.3016
8.55384
12.1477
14.88
8.36364
11.5139
9.74138
10.16
15.6133
9.05
13.3333
4.92857
12.1587
10.7045
7.72368
8.4
11.0877
14.3281
4.33333
[truncated: 144,581 more rows]

## Sheet: Figure 2f
0
0.423077
0.338983
0.313253
0.346154
0.342857
0.370968
0.284091
0.233333
0.705882
0.266667
0.266667
0.273973
0.307692
0.235294
0.216495
0.40678
0.571429
0.463768
0.318182
0.311828
0.28169
0.364865
0.253012
0.319444
0.333333
0.357143
0.277108
0.32
0.294872
0.255556
0.396226
0.333333
0.506849
0.428571
0.368421
0.383562
0.456522
0.415584
0.54
0.387097
0.363636
0.263736
0.25
0.342857
0.256098
0.256098
0.238636
0.272727
0.275862
0.397059
0.388889
0.324675
0.357143
0.256098
0.380952
0.4
0.37037
0.263158
0.265823
0.25
0.27027
0.344828
0.34375
0.235294
0.31746
0.266667
0.45614
0.3
0.272727
0.5
0.402985
0.390625
0.490909
0.297297
0.276596
0.96
0.347826
0.328767
0.388889
0.275
0.454545
0.328571
0.244186
0.303797
0.323077
0.365079
0.30137
0.52439
0.373134
0.290698
0.30303
0.507463
0.27027
0.565217
0.291667
0.544118
0.328358
0.308642
0.467742
0.337838
0.25974
0.235294
0.28169
0.25974
0.32967
0.266667
0.442308
0.295775
0.74359
0.492958
0.682927
0.446429
0.33871
0.629032
0.555556
0.25974
0.405797
0.689655
0.291139
0.182609
0.284091
0.616667
0.448276
0.405797
0.4
0.298507
0.377358
0.740741
0.371429
0.333333
0.31746
0.4
0.324675
0.454545
0.317073
0.327869
0.634615
0.344262
0.30303
0.382353
0.448276
0.424242
0.27381
0.684211
0.383562
0.567164
0.268293
0.545455
0.28
0.344262
0.318841
0.423077
0.355932
0.409091
0.302326
0.28
0.323529
0.302632
0.294118
0.396552
0.550725
0.277778
0.194175
0.289855
0.277778
0.277108
0.3
0.295775
0.294872
0.17094
0.408163
0.323944
0.303797
0.322581
0.304348
0.25641
0.431373
0.65625
0.419753
0.522727
0.30137
0.294118
0.351351
0.327869
0.412698
0.328125
0.293478
0.263158
0.442623
0.519231
0.418182
0.511111
0.380952
0.385965
0.4
0.298507
0.362319
0.305556
0.364865
0.571429
0.285714
0.305556
0.341772
0.423729
0.30303
0.232558
0.261905
0.565217
0.444444
0.581081
0.328571
0.430556
0.272727
0.410959
0.228261
0.328125
0.328571
0.305556
0.31746
0.413793
0.240964
0.75
0.289855
0.352941
0.283951
0.347222
0.414286
0.285714
0.4375
0.5
0.4
0.347826
0.355932
0.433962
1
0.328767
0.5
0.371429
0.507692
0.294118
0.284091
0.333333
0.444444
0.28169
0.269231
0.347826
0.5
0.244186
0.344262
0.324675
0.294872
0.324675
0.323944
0.509091
0.30137
0.333333
0.381818
0.289855
0.256098
0.327869
0.261905
0.297297
0.724138
0.425532
0.294118
0.322581
0.30303
0.333333
0.362069
0.355932
0.390625
0.4125
0.30303
0.285714
0.430769
0.333333
0.263158
0.307692
0.31746
0.328947
0.358974
0.307692
0.318182
0.338028
0.685714
0.298701
0.370968
0.333333
0.277778
0.47619
0.3
0.266667
0.285714
0.333333
0.285714
0.295455
0.289157
0.294118
0.362319
0.232558
0.705882
0.305882
0.328767
0.37931
0.285714
0.347826
0.271605
0.465116
0.353659
0.609756
0.307692
0.328767
0.27027
0.557692
0.308824
0.447368
0.25
0.30137
0.215054
0.27193
0.238636
0.33871
0.328767
0.409836
0.373134
0.243902
0.328125
0.602941
0.391304
0.306818
0.304348
0.296296
0.359375
0.555556
0.37037
0.369863
0.425
0.359375
0.327869
0.408451
0.344828
0.612245
0.380952
0.328125
0.323077
0.317073
0.37931
0.304348
0.318841
0.344828
0.625
0.316456
0.465517
0.774193
0.423077
0.412698
0.271605
0.316456
0.277778
0.35
0.446429
0.489796
0.272727
0.322581
0.370968
0.28
0.441176
0.913044
0.236559
0.333333
0.289855
0.28
0.289855
0.555556
0.4
0.469388
0.329114
0.285714
0.323529
0.412698
0.393939
0.52
0.75
0.320513
0.35
0.2625
0.681818
0.740741
0.314286
0.362319
0.33871
0.409091
0.241758
0.30303
0.328571
0.42
0.28
0.3625
0.363636
0.342857
0.272727
0.55814
0.276316
0.28
0.269663
0.235955
0.307692
0.243902
0.405063
0.304878
0.431034
0.388889
0.232558
0.313433
0.470588
0.446154
0.255814
0.307692
0.322581
0.347222
0.329268
0.302326
0.415385
0.317647
0.253165
0.294118
0.774193
0.714286
0.380952
0.409639
0.486486
0.303797
0.324324
0.28169
0.217391
0.366197
0.270588
0.342857
0.369231
0.642857
0.3125
0.350877
0.301075
0.261364
0.369231
0.396552
0.446429
0.434783
0.52459
0.3125
0.297297
0.253165
0.310811
0.436364
0.225806
0.342857
0.405405
0.412698
0.27381
0.283951
0.507937
0.323944
0.269663
0.273684
0.289855
0.509434
0.433962
0.323529
0.271605
0.416667
0.293333
0.45098
0.240964
0.372881
0.288889
0.243902
0.298507
0.5
0.204082
0.40625
0.30303
0.302632
0.295775
0.347222
0.243902
0.396226
0.615385
0.240964
0.508475
0.428571
0.560976
0.27027
0.590909
0.322581
0.441176
0.294872
0.273973
0.324675
0.292135
0.412698
0.369231
0.571429
0.84375
0.289855
0.360656
0.287671
0.253165
0.478261
0.6
0.285714
0.32
0.343284
0.308824
0.290698
0.28169
0.436364
0.266667
0.359375
0.266667
0.352273
0.344262
0.25641
0.638889
0.472727
0.333333
0.428571
0.666667
0.302326
0.84
0.313433
0.341463
0.294118
0.363636
0.5
0.341772
0.2625
0.338983
0.361111
0.32
0.267442
0.246914
0.526316
0.323232
0.356164
0.5
0.294118
0.318182
0.285714
0.241758
0.476923
0.30303
0.308824
0.3
0.304348
0.356164
0.685714
0.377049
0.4
0.393939
0.37037
0.409091
0.522727
0.25641
0.252747
0.27027
0.233333
0.288889
0.333333
0.327869
0.333333
0.645161
0.204082
0.869565
0.433333
0.392157
0.318182
0.318182
0.204082
0.377358
0.27027
0.277108
0.253165
0.489796
0.229885
0.478873
0.353846
0.2875
0.283784
0.526316
0.263158
0.338235
0.294118
0.342857
0.366667
0.555556
0.289855
0.536585
0.351351
0.25
0.28
0.243902
0.323529
0.298507
0.390625
0.322581
0.21978
0.303797
0.375
0.383562
0.272727
0.30137
0.313433
0.536585
0.287671
0.25974
0.444444
0.313433
0.424242
0.373134
0.294118
0.253165
0.622951
0.21875
0.25641
0.307692
0.356164
0.263158
0.323077
0.328947
0.27027
0.280488
0.253165
0.304348
0.384615
0.305556
0.362637
0.350877
0.390625
0.31746
0.338028
0.485714
0.308824
0.37037
0.314286
0.411765
0.88
0.356164
0.27907
0.41791
0.348485
0.232558
0.421875
0.354839
0.538462
0.513889
0.25
0.329114
0.444444
0.408163
0.425532
0.255556
0.7
0.6
0.421053
0.488889
0.323077
0.302326
0.308642
0.4
0.34375
0.285714
0.274725
0.459016
0.206186
0.272727
0.41791
0.285714
0.292683
0.206186
0.267442
0.316456
0.253012
0.32
0.474359
0.28169
0.318182
0.373333
0.766667
0.349206
0.293333
0.346667
0.323944
0.298507
0.243902
0.387097
0.366197
0.329412
0.363636
0.371795
0.223404
0.232558
0.358974
0.446429
0.212766
0.289855
0.320513
0.381579
0.328125
0.311688
0.328767
0.277108
0.243902
0.740741
0.266667
0.298701
0.362069
0.3375
0.685714
0.433333
0.84
0.486486
0.324324
0.350877
0.263158
0.285714
0.416667
0.217391
0.322581
0.376812
0.309859
0.324675
0.514706
0.289157
0.414634
0.380952
0.353846
0.328571
0.363636
0.266667
0.309859
0.375
0.232558
0.296296
0.5
0.380952
0.537313
0.294872
0.412698
0.313433
0.349206
0.298701
0.315789
0.318841
0.323529
0.253012
0.357143
0.247059
0.470588
0.277108
0.291667
0.597015
0.265823
0.375
0.247059
0.287671
0.328358
0.25974
0.291139
0.402778
0.302632
0.435484
0.581395
0.384615
0.4
0.380952
0.40678
0.342857
0.256098
0.243902
0.446809
0.333333
0.294118
0.328358
0.221053
0.361111
0.466667
0.45614
0.31746
0.30303
0.227273
0.307692
0.309859
0.378788
0.253012
0.298507
0.263736
0.238095
0.269231
0.307692
0.45283
0.375
0.392157
0.297297
0.283951
0.378788
0.195489
0.298507
0.327869
0.273973
0.273973
0.294872
0.5
0.571429
0.333333
0.304348
0.42029
0.338235
0.269663
0.383562
0.40625
0.253012
0.344828
0.258064
0.265957
0.3
0.621622
0.285714
0.338462
0.293333
0.928571
0.346667
0.289855
0.304348
0.371795
0.30137
0.269231
0.333333
0.272727
0.344828
0.32
0.25
0.45283
0.238636
0.5
0.26506
0.25641
0.347222
0.265823
0.25
0.363636
0.306667
0.272727
0.27027
0.407895
0.470588
0.289474
0.391304
0.338028
0.65625
0.4
0.318182
0.363636
0.263736
0.27027
0.329114
0.396226
0.325
0.280899
0.321839
0.277778
0.229885
0.272727
0.313253
0.243902
0.545455
0.273973
0.205607
0.222222
0.298507
0.363636
0.568182
0.291139
0.512821
0.5
0.361111
0.40625
0.30137
0.313433
0.355932
0.285714
0.291139
0.531915
0.333333
0.3
0.273973
0.277778
0.289855
0.397727
0.418182
0.263736
0.27381
0.439394
0.232558
0.5
0.294872
0.512195
0.285714
0.297297
0.308642
0.333333
0.298507
0.285714
0.21875
0.25641
0.30303
0.252747
0.347222
0.31746
0.325843
0.298507
0.310811
0.291667
0.23913
0.265823
0.378788
0.235955
0.442857
0.235294
0.285714
0.490909
0.30137
0.423729
0.282051
0.322581
0.238095
0.320513
0.337838
0.266667
0.243902
0.285714
0.508475
0.425926
0.392857
0.229885
0.438356
0.458333
0.344828
0.273973
0.521739
0.5
0.428571
0.222222
0.263158
0.25
0.30303
0.352941
0.392857
0.487805
0.4
0.666667
0.448276
0.392405
0.714286
0.402778
0.338028
0.328358
0.92
0.397059
0.186916
0.925926
0.240964
0.283784
0.25641
0.30303
0.393939
0.277778
0.7
0.625
0.307692
0.35
0.421875
0.362069
0.298507
0.54054
0.486486
0.277778
0.338983
0.253012
0.378788
0.59375
0.40678
0.389831
0.428571
0.377049
0.314286
0.578947
0.533333
0.333333
0.363636
0.350649
0.222222
0.28169
0.308642
0.229885
0.328767
0.338983
0.54054
0.3
0.253012
0.571429
0.235955
0.425926
0.378378
0.321429
0.253165
0.337662
0.30137
0.308824
0.4
0.40678
0.165289
0.268817
0.272727
0.338462
0.3125
0.25641
0.244186
0.287671
0.258824
0.446429
0.305556
0.291667
0.369048
0.289474
0.470588
0.27027
0.316456
0.294872
0.30137
0.645161
0.419355
0.343284
0.324675
0.333333
0.426471
0.246914
0.381818
0.460317
0.369231
0.469388
0.27027
0.314286
0.282609
0.472727
0.338028
0.560976
0.375
0.298507
0.190909
0.25974
0.294118
0.30303
0.322581
0.308642
0.346154
0.255319
0.30303
0.387097
0.40678
0.508197
0.4
0.235294
0.305556
0.320513
0.348485
0.392405
0.2625
0.294118
0.40678
0.362319
0.2875
0.253165
0.212121
0.568182
0.634146
0.473684
0.377358
0.2
0.275
0.269231
0.25641
0.295775
0.320513
0.5
0.284091
0.287671
0.301205
0.423729
0.4
0.714286
0.407895
0.287671
0.280488
0.25
0.428571
0.641026
0.323944
0.309859
0.481482
0.384615
0.4
0.31746
0.378788
0.4
0.359375
0.347222
0.285714
0.285714
0.376812
0.28169
0.263158
0.289855
0.259259
0.337349
0.407407
0.406593
0.415094
0.857143
0.215054
0.344828
0.307692
0.446154
0.311111
0.491228
0.323529
0.416667
0.444444
0.45614
0.534247
0.244186
0.489796
0.269231
0.324324
0.611111
0.294118
0.263158
0.238095
0.313253
0.306818
0.27381
0.603774
0.357143
0.295455
0.310811
0.369048
0.341176
0.342466
0.769231
0.333333
0.295775
0.342105
0.465753
0.263158
0.30303
0.42
0.238095
0.20202
0.266667
0.347222
0.377358
0.757576
0.421053
0.518518
0.363636
0.215054
0.377049
0.272727
0.396825
0.224719
0.422535
0.384615
0.6
0.438597
0.344262
0.605263
0.273973
0.212766
0.328767
0.291667
0.280488
0.309524
0.23
0.285714
0.35
0.337838
0.347826
0.294118
0.909091
0.6
0.438597
0.240964
0.409836
0.394737
0.375
0.481482
0.355263
0.27027
0.583333
1
0.325
0.308824
0.215686
0.323944
0.314286
0.238095
0.348485
0.333333
0.4375
0.289157
0.302632
0.25641
0.37931
0.285714
0.293333
0.341176
0.253165
0.3375
0.409836
0.282051
0.310811
0.25641
0.333333
0.224719
0.338983
0.305556
0.423729
0.347826
0.405797
0.328358
0.231481
0.223404
0.5625
0.360656
0.606061
0.375
0.333333
0.3125
0.28169
0.391892
0.442857
0.277778
0.6
0.688889
0.3
1
0.402985
0.362069
0.307692
0.310811
0.338028
0.440678
0.35
0.285714
0.338235
0.328125
0.25
0.413793
0.247059
0.318841
0.337838
0.277778
0.224719
0.545455
0.4375
0.555556
0.509804
0.31746
0.327869
0.25
0.328571
0.642857
0.411765
0.31746
0.382353
0.255319
0.358209
0.243902
0.424242
0.328125
0.367647
0.229885
0.478873
0.358209
0.196262
0.724138
0.25
0.347222
0.28169
0.31746
0.375
0.266667
0.285714
0.25
0.343284
0.3125
0.35
0.266667
0.392157
0.4
0.323944
0.309859
0.583333
0.165605
0.333333
0.289855
0.47619
0.405063
0.363636
0.283951
0.4
0.31746
0.383333
0.333333
0.349206
0.253012
0.285714
0.256098
0.253165
0.325581
0.27027
0.382716
0.229885
0.289855
0.30303
0.224719
0.341772
0.294118
0.289855
0.31746
0.5
0.285714
0.295775
0.53125
0.342466
0.266667
0.763158
0.338028
0.253165
0.78125
0.342466
0.293333
0.370968
0.344262
0.26506
0.255319
0.232323
0.189655
0.314286
0.37037
0.472727
0.273973
0.25
0.43038
0.306818
0.314286
0.576923
0.424658
0.294118
0.28169
0.31746
0.282609
0.273973
0.462963
0.350877
0.277108
0.45
0.5625
0.287234
0.291667
0.390625
0.240876
0.28169
0.442308
0.298701
0.5625
0.348485
0.285714
0.343284
0.485294
0.289855
0.208333
0.384615
0.27027
0.305556
0.323077
0.909091
0.405405
0.295775
0.365079
0.358209
0.531915
0.5
0.464286
0.509804
0.317073
0.5
0.84
0.294118
0.263158
0.472727
0.269663
0.625
0.263158
0.305556
0.377358
0.358025
0.338983
0.52381
0.426229
0.416667
0.26087
0.61017
0.344828
0.294118
0.384615
0.259259
0.333333
0.222222
0.689655
0.458333
0.577778
0.235294
0.4
0.322581
0.446809
0.354839
0.294118
0.337838
0.322581
0.532258
0.416667
0.581818
0.311688
0.47619
0.30137
0.8
0.25
0.45
0.386667
0.366197
0.342857
0.285714
0.298507
0.352273
0.240964
0.32
0.25
0.27027
0.362319
0.512195
0.221053
0.285714
0.564103
0.297619
0.342466
0.289474
0.228261
0.384615
0.446429
0.369231
0.275862
0.344262
0.733333
0.315789
0.30137
0.425532
0.5
0.232558
0.319444
0.410714
0.287356
0.314607
0.410959
1
0.352941
0.352941
0.2625
0.359375
0.293333
0.347826
0.347826
0.355263
0.384615
0.392157
0.25
0.5
0.294118
0.337838
0.380282
0.375
0.362069
0.347826
0.307692
0.354839
0.363636
0.25
0.4875
0.268293
0.3125
0.2875
0.373134
0.4
0.235294
0.217391
0.349206
0.357143
0.338983
0.26506
0.289855
0.433962
0.364583
0.406977
0.588235
0.47541
0.352113
0.256098
0.362069
0.322581
0.396226
0.293333
0.606061
0.333333
0.351351
0.323077
0.291139
0.431034
0.345679
0.41791
0.307692
0.25641
0.227273
0.291667
0.409091
0.25974
0.235294
0.5
0.273973
0.5
0.421053
0.266667
0.5
0.277108
0.352113
0.291139
0.351351
0.263158
0.477273
0.426471
0.318841
0.282609
0.508475
0.253012
0.421875
0.303797
0.265823
0.731707
0.25974
0.641026
0.28169
0.291667
0.295775
0.323077
0.525424
0.571429
0.44898
0.25641
0.271605
0.325
0.552632
0.338983
0.666667
0.571429
0.242105
0.283784
0.349206
0.448276
0.369231
0.2875
0.321429
0.37037
0.353846
0.272727
0.961538
0.297619
0.338235
0.316456
0.369231
0.344262
0.333333
0.246914
0.469697
0.289855
0.361111
0.28169
0.354839
0.278481
0.232558
0.333333
0.25641
0.411765
0.269231
0.347826
0.367089
0.362319
0.31746
0.419355
0.45
0.436364
0.277778
0.349206
0.321839
0.294118
0.341772
0.415094
0.384615
0.263158
0.448276
0.714286
0.21978
0.512821
0.342466
0.186916
0.42
0.416667
0.269231
0.435484
0.408451
0.714286
0.542857
0.276316
0.253165
0.342857
0.235955
0.302632
0.241667
0.264368
0.28169
0.265823
0.269231
0.295775
0.329114
0.194175
0.444444
0.277778
0.20202
0.25974
0.256098
0.333333
0.328125
0.25974
0.28169
0.383333
0.283784
0.313433
0.353846
0.263158
0.232558
0.27027
0.292683
0.32
0.364865
0.2875
0.583333
0.25
0.769231
0.350649
0.26087
0.283951
0.277778
0.666667
0.348485
0.298701
0.25974
0.3
0.2
0.25
0.581395
0.333333
0.289474
0.224719
0.30303
0.470588
0.45614
0.372881
0.273973
0.265823
0.350877
0.142857
0.453125
0.45614
0.240964
0.352941
0.60274
0.298507
0.265823
0.308824
0.289474
0.356164
0.615385
0.353846
0.343284
0.435484
0.376812
0.333333
0.303797
0.525424
0.47619
0.295775
0.325301
0.367816
0.277778
0.758621
0.289855
0.295775
0.358974
0.344262
0.243902
0.32
0.381818
0.509091
0.295775
0.315068
0.266667
0.298507
0.4
0.396552
0.411111
0.313433
0.391892
0.297297
0.509091
0.568182
0.408451
0.359375
0.349206
0.311688
0.289157
0.384615
0.30303
0.363636
0.365854
0.352941
0.346667
0.30303
0.409836
0.5
0.304348
0.27027
0.453125
0.237113
0.246914
0.357143
0.238095
0.318182
0.328947
0.263158
0.243902
0.341176
0.30303
0.27027
0.425
0.348485
0.291667
0.352113
0.377358
0.273973
0.425532
0.272727
0.298851
0.373134
0.352113
0.444444
0.415385
0.402597
0.309859
0.421053
0.244186
0.383562
0.673913
0.259259
0.338462
0.472727
0.246914
0.28169
0.327869
0.325
0.25
0.383333
0.391304
0.27381
0.483871
0.320988
0.395349
0.323944
0.229885
0.442623
0.347222
0.357143
0.259259
0.390625
0.3125
0.322222
0.26506
0.308824
0.3125
0.298701
0.296296
0.333333
0.375
0.244186
0.289474
0.428571
0.333333
0.47541
0.465517
0.341176
0.358209
0.389831
0.289855
0.3125
0.423529
0.285714
0.4
0.276596
0.305882
0.54
0.4
0.333333
0.294872
0.224719
0.346667
0.328358
0.424242
0.75
0.31746
0.21978
0.28169
0.954545
0.35
0.317073
0.561644
0.676923
0.31746
0.362069
0.357143
0.232558
0.244186
0.307692
0.609756
0.470588
0.349398
0.298507
0.241379
0.338235
0.769231
0.956522
0.454545
0.259259
0.413793
0.3375
0.333333
0.333333
0.446154
0.204082
0.32
0.226415
0.583333
0.392857
0.28169
0.240964
0.350877
0.152778
0.377358
0.342857
0.33871
0.27027
0.324675
0.373134
0.548387
0.352113
0.866667
0.676471
0.318841
0.414286
0.323529
0.472727
0.410256
0.244186
0.869565
0.324324
0.461538
0.445946
0.318182
0.289855
0.430769
0.323077
0.294118
0.349206
0.264368
0.247059
0.338983
0.357143
0.324675
0.212766
0.333333
0.433962
0.322581
0.381818
0.296296
0.2875
0.255556
0.25
0.307692
0.46875
0.403226
0.283784
0.416667
0.246914
0.273973
0.328125
0.426229
0.28169
0.341772
0.472973
0.3
0.223404
0.376812
0.323529
0.302326
0.298507
0.589744
0.338028
0.270588
0.5
0.465116
0.27907
0.285714
0.285714
0.27027
0.341463
0.246914
0.33871
0.306667
0.304348
0.423077
0.369231
0.224719
0.285714
0.341772
0.355932
0.351351
0.405797
0.340426
0.363636
0.3
0.253165
0.428571
0.337838
0.28
0.577778
0.551724
0.266667
0.689655
0.422535
0.337838
0.289855
0.423729
0.409836
0.276316
0.387097
0.289855
0.25974
0.318841
0.227723
0.272727
0.285714
0.240964
0.357143
0.348485
0.253012
0.862069
0.2875
0.380952
0.366667
0.322917
0.277778
0.355932
0.275862
0.317647
[truncated: 96,808 more rows]

## Sheet: Figure 2h
platform	data type	total	validated
ONT PCR cDNA	Dorado with Trim	12987	4765
ONT PCR cDNA	Dorado with Trim + DC	5923	3951
ONT PCR cDNA	DC	5903	3904
ONT CapTrap	Dorado with Trim	12987	3972
ONT CapTrap	Dorado with Trim + DC	5923	3406
ONT CapTrap	DC	5903	3343
ONT R2C2	Dorado with Trim	12987	4023
ONT R2C2	Dorado with Trim + DC	5923	3971
ONT R2C2	DC	5903	3913
PB cDNA	Dorado with Trim	12987	3970
PB cDNA	Dorado with Trim + DC	5923	3932
PB cDNA	DC	5903	3873
PB CapTrap	Dorado with Trim	12987	3410
PB CapTrap	Dorado with Trim + DC	5923	3105
PB CapTrap	DC	5903	3027

## Sheet: Figure 2g
platform	data type	total	validated
A549	Dorado with Trim	12803	1112
A549	Dorado with Trim + DC	2335	1047
A549	DC	2365	1029
HCT116	Dorado with Trim	46800	7147
HCT116	Dorado with Trim + DC	9879	5354
HCT116	DC	9527	5330
HepG2	Dorado with Trim	16921	1540
HepG2	Dorado with Trim + DC	2721	1435
HepG2	DC	2726	1402
K562	Dorado with Trim	23214	2109
K562	Dorado with Trim + DC	4149	1858
K562	DC	4252	1867
MCF7	Dorado with Trim	17646	3369
MCF7	Dorado with Trim + DC	6639	3152
MCF7	DC	6700	3171

## Sheet: Figure 3b
transcript_category	data type	count
FSM	DC	79194
FSM	Dorado with Trim	40498
FSM	Dorado with Trim + DC	76951
ISM	DC	22462
ISM	Dorado with Trim	10900
ISM	Dorado with Trim + DC	22469
NIC	DC	4337
NIC	Dorado with Trim	2568
NIC	Dorado with Trim + DC	4527
NNC	DC	7222
NNC	Dorado with Trim	7223
NNC	Dorado with Trim + DC	9503
Other	DC	14806
Other	Dorado with Trim	7017
Other	Dorado with Trim + DC	13544

## Sheet: Figure 3c
data type	total	validated
Dorado with Trim	555	17
Dorado with Trim + DC	72	52
DC	60	20

## Sheet: Figure 3d
Category	Term	Count	%	PValue	Genes	List Total	Pop Hits	Pop Total	Fold Enrichment	Bonferroni	Benjamini	FDR
GOTERM_BP_DIRECT	cytoplasmic translation	49	59.7561	1.94104e-97	RPL4, RPL5, RPL30, RPL3, RPL31, RPL34, RPL8, RPL6, RPS15, RPS14, RPL7A, RPS16, RPS18, RPL36, RACK1, RPLP2, RPL35, RPL38, RPS11, RPL39, RPS12, RPS8, RPL23, RPS5, RPL22, RPL13A, RPS3A, RPSA, RPL24, RPL27, RPL28, RPL10, RPL12, RPL11, RPS15A, RPS3, RPL14, RPS2, RPS27A, RPL18, RPL19, RPL23A, RPL17-C18ORF32, RPS25, RPS29, RPL27A, RPS20, FAU, RPS24	76	97	19734	131.167	7.1236e-95	7.1236e-95	7.00714e-95
GOTERM_BP_DIRECT	translation	49	59.7561	1.10052e-78	RPL4, RPL5, RPL30, RPL3, RPL31, RPL34, RPL8, RPL6, RPS15, RPS14, RPL7A, RPS16, RPS18, RPL36, RPLP2, RPL35, RPL38, RPS11, RPL39, RPS12, RPS8, RPL23, RPS5, RPL22, RPL13A, RPS3A, RPSA, RPL24, RPL27, RPL28, EEF1A1P5, RPL10, RPL12, RPL11, RPS15A, RPS3, RPL14, RPS2, RPS27A, RPL18, RPL19, RPL23A, RPS25, NACA, RPS29, RPL27A, RPS20, FAU, RPS24	76	202	19734	62.9863	4.0389e-76	2.01945e-76	1.98643e-76
GOTERM_BP_DIRECT	ribosomal small subunit biogenesis	11	13.4146	2.63525e-13	RPS15, RPS14, RPS25, RPS15A, RPS16, RPS8, RPS5, RPS3A, RPS11, RPS24, RPS12	76	76	19734	37.5821	9.67291e-11	3.22379e-11	3.17109e-11
GOTERM_BP_DIRECT	rRNA processing	9	10.9756	2.76977e-08	RPS15, RPS25, RPL5, RPS16, RPL11, RPL14, PIN4, RPL27, RPS24	76	127	19734	18.401	1.0165e-05	2.54126e-06	2.49972e-06
GOTERM_BP_DIRECT	ribosomal large subunit assembly	5	6.09756	5.65485e-07	RPL5, RPL10, RPL11, RPL23A, RPL6	76	18	19734	72.1272	0.000207512	4.15066e-05	4.0828e-05
GOTERM_BP_DIRECT	positive regulation of signal transduction by p53 class mediator	4	4.87805	6.20712e-06	RPS15, RPL23, RPL11, RPS20	76	10	19734	103.863	0.00227543	0.000379669	0.000373461
GOTERM_BP_DIRECT	ribosomal small subunit assembly	4	4.87805	2.32154e-05	RPS15, RPS14, RPS5, RPSA	76	15	19734	69.2421	0.00848397	0.00121715	0.00119725
GOTERM_BP_DIRECT	negative regulation of ubiquitin protein ligase activity	3	3.65854	0.000628819	RPL5, RPL23, RPL11	76	10	19734	77.8974	0.206141	0.0288471	0.0283755
GOTERM_BP_DIRECT	negative regulation of ubiquitin-dependent protein catabolic process	3	3.65854	0.00313403	RPL5, RPL23, RPL11	76	22	19734	35.4079	0.683994	0.127799	0.125709
GOTERM_BP_DIRECT	regulation of translation	4	4.87805	0.00601918	RPS14, RPL10, RPS3, RPL38	76	97	19734	10.7075	0.890924	0.220904	0.217292
GOTERM_BP_DIRECT	response to virus	4	4.87805	0.00850693	EEF1G, RPS15A, ENO1, TPT1	76	110	19734	9.44211	0.956518	0.283822	0.279182
GOTERM_BP_DIRECT	ribosomal large subunit biogenesis	3	3.65854	0.00964312	RPL5, RPL11, RPL14	76	39	19734	19.9737	0.971453	0.294919	0.290097
GOTERM_BP_DIRECT	translational initiation	3	3.65854	0.0185856	RPS5, RPS3, RPS3A	76	55	19734	14.1632	0.998977	0.494421	0.486338
GOTERM_BP_DIRECT	negative regulation of protein neddylation	2	2.43902	0.0188607	RPL5, RPL11	76	5	19734	103.863	0.999077	0.494421	0.486338
GOTERM_BP_DIRECT	response to hypoxia	4	4.87805	0.0299239	MT-CO1, MT-ND2, PPIA, HSP90B1	76	177	19734	5.86798	0.999986	0.732139	0.72017
GOTERM_BP_DIRECT	negative regulation of apoptotic process	6	7.31707	0.04372	RPL10, MT-RNR2, RPS3A, IL6ST, TPT1, HSP90B1	76	507	19734	3.07287	1	0.957164	0.941515
GOTERM_BP_DIRECT	positive regulation of gene expression	6	7.31707	0.0443373	RPL5, RPL23, RPL11, RPS3, ANK2, ACTG1	76	509	19734	3.0608	1	0.957164	0.941515
GOTERM_BP_DIRECT	leukocyte chemotaxis	2	2.43902	0.0519297	MT-RNR2, PPIA	76	14	19734	37.094	1	1	0.986339
GOTERM_BP_DIRECT	negative regulation of translation	3	3.65854	0.0555656	RPS3, RACK1, RPL13A	76	100	19734	7.78974	1	1	0.986339
GOTERM_BP_DIRECT	protein stabilization	4	4.87805	0.0627779	RPL5, RPL23, RPL11, ANK2	76	239	19734	4.34574	1	1	0.986339
GOTERM_BP_DIRECT	antimicrobial humoral immune response mediated by antimicrobial peptide	3	3.65854	0.0646615	RPL30, FAU, RPL39	76	109	19734	7.14655	1	1	0.986339
GOTERM_BP_DIRECT	translational elongation	2	2.43902	0.0698236	EEF1G, EEF1A1P5	76	19	19734	27.3324	1	1	0.986339
GOTERM_BP_DIRECT	regulation of cell division	2	2.43902	0.0768875	RACK1, OOEP	76	21	19734	24.7293	1	1	0.986339
GOTERM_BP_DIRECT	cellular response to interleukin-4	2	2.43902	0.0873842	TUBA1B, RPL3	76	24	19734	21.6382	1	1	0.986339
GOTERM_BP_DIRECT	mitochondrial electron transport, cytochrome c to oxygen	2	2.43902	0.0943165	COX8A, MT-CO1	76	26	19734	19.9737	1	1	0.986339
GOTERM_BP_DIRECT	positive regulation of protein dephosphorylation	2	2.43902	0.0977631	AMBRA1, PPIA	76	27	19734	19.2339	1	1	0.986339

[truncated: 18 more sheets: Supplementary Fig. 1, Supplementary Fig. 2, Supplementary Fig. 3, Supplementary Fig. 4, Supplementary Fig. 6, Supplementary Fig. 7a, Supplementary Fig. 7b, Supplementary Fig. 8, Supplementary Fig. 9a, Supplementary Fig. 9b (left), Supplementary Fig. 9b (right), Supplementary Fig. 10, Supplementary Fig. 11a, Supplementary Fig. 11b, Supplementary Fig. 11d, Supplementary Table 2, Supplementary Table 3, Supplementary Table 4]
